# Supplementary material for: Genomic conservation of crop wild relatives: A case study of citrus
Source: PLoS Genet. 2023 Jun 20;19(6):e1010811. doi: 10.1371/journal.pgen.1010811 (PMC10321653; doi:10.1371/journal.pgen.1010811)
Supplement: S1 Table — (XLSX) [file pgen.1010811.s027.xlsx]

## Sheet: Supplementary Table. 1
Supplementary Table 1. Geographical occurrences of 396 Fortunella samples.
No.	Groups	Latitude	Longitude
1	cultivated	18.2497	109.507
2	cultivated	18.252	109.504
3	cultivated	18.2526	109.512
4	cultivated	18.6263	109.7
5	cultivated	18.7602	109.15
6	cultivated	18.7602	109.15
7	cultivated	19.0211	109.816
8	cultivated	19.0421	109.822
9	cultivated	19.2541	110.455
10	cultivated	19.2541	110.455
11	cultivated	19.6759	110.488
12	cultivated	19.6759	110.488
13	cultivated	19.6759	110.488
14	cultivated	19.6845	110.035
15	cultivated	19.7672	110.062
16	cultivated	19.7754	110.426
17	cultivated	19.7829	110.828
18	cultivated	21.469	101.611
19	cultivated	21.7005	111.162
20	cultivated	22.0104	107.325
21	cultivated	22.0978	107.958
22	cultivated	22.1969	107.985
23	cultivated	22.2526	111.722
24	cultivated	22.2526	111.722
25	cultivated	23.127	113.342
26	cultivated	23.2268	108.229
27	cultivated	23.3766	114.27
28	cultivated	23.5962	111.703
29	cultivated	23.6462	114.118
30	cultivated	23.7344	116.93
31	cultivated	23.7344	116.956
32	cultivated	23.7381	116.928
33	cultivated	23.8194	108.186
34	cultivated	23.9049	117.341
35	cultivated	23.9221	112.119
36	cultivated	23.9266	117.338
37	cultivated	23.9875	117.331
38	cultivated	24.0454	109.854
39	cultivated	24.0796	114.177
40	cultivated	24.0796	114.177
41	cultivated	24.0796	114.177
42	cultivated	24.1018	109.106
43	cultivated	24.1299	114.261
44	cultivated	24.1756	110.236
45	cultivated	24.186	113.415
46	cultivated	24.3461	114.186
47	cultivated	24.3577	116.17
48	cultivated	24.4667	112.626
49	cultivated	24.4677	114.9
50	cultivated	24.4925	114.998
51	cultivated	24.5167	114.867
52	cultivated	24.5578	110.381
53	cultivated	24.7424	114.53
54	cultivated	24.7652	110.309
55	cultivated	24.8138	113.184
56	cultivated	24.8323	110.536
57	cultivated	24.838	110.539
58	cultivated	24.9059	108.842
59	cultivated	24.9111	114.79
60	cultivated	24.9168	115.687
61	cultivated	24.952	118.234
62	cultivated	24.952	118.234
63	cultivated	24.9548	115.65
64	cultivated	25.0546	110.718
65	cultivated	25.0762	113.744
66	cultivated	25.1003	105.508
67	cultivated	25.1022	113.807
68	cultivated	25.1118	114.325
69	cultivated	25.1225	113.744
70	cultivated	25.1245	113.774
71	cultivated	25.147	113.319
72	cultivated	25.2198	113.159
73	cultivated	25.2551	110.05
74	cultivated	25.2551	110.05
75	cultivated	25.2551	110.05
76	cultivated	25.2551	110.05
77	cultivated	25.2887	112.961
78	cultivated	25.3952	114.358
79	cultivated	25.4343	114.385
80	cultivated	25.4405	114.328
81	cultivated	25.5904	115.787
82	cultivated	25.6003	115.786
83	cultivated	25.7214	109.926
84	cultivated	25.9346	117.878
85	cultivated	26.325	114.514
86	cultivated	26.3516	111.157
87	cultivated	26.6705	115.638
88	cultivated	27.1528	104.936
89	cultivated	27.1528	104.936
90	cultivated	27.1528	104.936
91	cultivated	27.1852	116.58
92	cultivated	27.2067	116.557
93	cultivated	27.5583	112.593
94	cultivated	27.5667	117.633
95	cultivated	27.5667	117.633
96	cultivated	27.6022	120.481
97	cultivated	27.6314	120.532
98	cultivated	27.7019	120.527
99	cultivated	28.0856	120.928
100	cultivated	28.0902	119.13
101	cultivated	28.0929	119.134
102	cultivated	28.2577	120.362
103	cultivated	28.46	107.59
104	cultivated	28.46	107.59
105	cultivated	28.5772	120.934
106	cultivated	28.6923	121.267
107	cultivated	28.6923	121.267
108	cultivated	28.6984	121.141
109	cultivated	28.7035	121.269
110	cultivated	28.7055	121.264
111	cultivated	28.7065	121.278
112	cultivated	28.7081	121.258
113	cultivated	28.7238	121.258
114	cultivated	28.7243	121.28
115	cultivated	28.7243	121.28
116	cultivated	28.7258	121.242
117	cultivated	28.8083	119.062
118	cultivated	28.9968	115.851
119	cultivated	29.0001	118.829
120	cultivated	29.0041	118.828
121	cultivated	29.0041	118.828
122	cultivated	29.0112	118.835
123	cultivated	29.0112	118.835
124	cultivated	29.0325	118.835
125	cultivated	29.0342	118.835
126	cultivated	29.0343	118.826
127	cultivated	29.0845	118.833
128	cultivated	29.1036	107.313
129	cultivated	29.2434	106.282
130	cultivated	29.2453	106.294
131	cultivated	29.2457	106.3
132	cultivated	29.2457	106.3
133	cultivated	29.3933	115.82
134	cultivated	29.4618	115.879
135	cultivated	29.4643	115.876
136	cultivated	29.5651	115.855
137	cultivated	29.6073	115.961
138	cultivated	29.6191	115.985
139	cultivated	29.6191	115.985
140	cultivated	29.6752	121.614
141	cultivated	29.9279	122.359
142	cultivated	29.9297	122.351
143	cultivated	29.989	121.542
144	cultivated	30.0035	121.541
145	cultivated	30.274	120.173
146	cultivated	30.274	120.173
147	cultivated	30.8152	115.433
148	cultivated	31.0527	103.636
149	cultivated	31.237	120.407
150	cultivated	31.797	121.625
151	cultivated	32.5198	117.668
152	cultivated	32.5736	117.747
153	wild	18.2526	109.512
154	wild	18.2526	109.512
155	wild	18.6263	109.7
156	wild	18.6354	109.77
157	wild	18.6654	109.693
158	wild	18.7105	109.791
159	wild	18.7328	109.188
160	wild	18.7334	109.19
161	wild	18.7417	109.677
162	wild	19.7138	110.296
163	wild	19.7699	110.066
164	wild	19.7754	110.05
165	wild	19.7819	110.05
166	wild	21.7005	111.162
167	wild	22.0104	107.325
168	wild	22.0733	112.666
169	wild	22.1584	113.386
170	wild	22.1584	113.386
171	wild	22.1584	113.386
172	wild	22.1584	113.386
173	wild	22.1641	107.156
174	wild	22.2533	113.219
175	wild	22.2611	113.192
176	wild	22.2874	112.765
177	wild	22.5442	114.058
178	wild	22.5442	114.058
179	wild	22.5442	114.058
180	wild	22.5442	114.058
181	wild	22.6962	113.938
182	wild	22.7201	110.339
183	wild	22.9636	114.989
184	wild	23.0896	114.417
185	wild	23.1891	116.096
186	wild	23.3031	116.026
187	wild	23.3766	114.27
188	wild	23.4272	116.66
189	wild	23.4381	116.663
190	wild	23.4387	116.652
191	wild	23.4397	116.666
192	wild	23.5477	113.571
193	wild	23.5962	111.703
194	wild	23.6462	114.118
195	wild	23.6511	113.671
196	wild	23.6511	113.671
197	wild	23.7067	114.257
198	wild	24.0492	114.166
199	wild	24.0796	114.177
200	wild	24.0816	114.194
201	wild	24.1511	117.657
202	wild	24.1558	117.585
203	wild	24.1616	117.658
204	wild	24.2899	116.121
205	wild	24.3347	117.389
206	wild	24.3357	116.626
207	wild	24.3357	116.626
208	wild	24.3357	116.626
209	wild	24.3357	116.626
210	wild	24.3357	116.626
211	wild	24.3357	116.626
212	wild	24.3357	116.626
213	wild	24.3395	114.104
214	wild	24.3397	114.104
215	wild	24.3406	116.677
216	wild	24.3418	114.103
217	wild	24.3466	114.169
218	wild	24.3515	117.383
219	wild	24.3656	116.767
220	wild	24.3661	116.765
221	wild	24.3661	116.765
222	wild	24.3836	117.383
223	wild	24.3846	117.386
224	wild	24.399	113.988
225	wild	24.399	113.988
226	wild	24.399	113.988
227	wild	24.4286	114.966
228	wild	24.4334	115.965
229	wild	24.4422	114.939
230	wild	24.4797	118.09
231	wild	24.5054	117.337
232	wild	24.5164	117.336
233	wild	24.5236	117.352
234	wild	24.5243	117.396
235	wild	24.5246	117.351
236	wild	24.5246	117.352
237	wild	24.5276	117.356
238	wild	24.5351	117.427
239	wild	24.5508	117.427
240	wild	24.5592	117.412
241	wild	24.5613	117.406
242	wild	24.5732	117.386
243	wild	24.575	117.518
244	wild	24.5792	117.396
245	wild	24.5908	117.508
246	wild	24.5987	117.373
247	wild	24.6013	117.473
248	wild	24.6045	117.431
249	wild	24.6045	115.897
250	wild	24.6139	117.485
251	wild	24.615	116.795
252	wild	24.615	116.795
253	wild	24.615	116.795
254	wild	24.6181	117.453
255	wild	24.6251	116.824
256	wild	24.6555	115.939
257	wild	24.6555	115.939
258	wild	24.6555	115.939
259	wild	24.6555	115.939
260	wild	24.6687	113.616
261	wild	24.6827	113.605
262	wild	24.6827	113.605
263	wild	24.7093	117.315
264	wild	24.7093	117.315
265	wild	24.7283	118.156
266	wild	24.7424	114.53
267	wild	24.7424	114.53
268	wild	24.7424	114.53
269	wild	24.7424	114.53
270	wild	24.7424	114.53
271	wild	24.7424	114.53
272	wild	24.7425	116.821
273	wild	24.7564	116.525
274	wild	24.7671	116.84
275	wild	24.7715	116.848
276	wild	24.8045	110.511
277	wild	24.8114	116.714
278	wild	24.8138	113.184
279	wild	24.8214	116.613
280	wild	24.832	114.143
281	wild	24.832	114.143
282	wild	24.8322	116.633
283	wild	24.84	117.91
284	wild	24.865	116.624
285	wild	24.9111	114.79
286	wild	24.9111	114.79
287	wild	24.9111	114.79
288	wild	24.9138	117.512
289	wild	24.9204	114.724
290	wild	24.9548	115.65
291	wild	24.9548	115.65
292	wild	24.9548	115.65
293	wild	24.9613	114.814
294	wild	24.965	115.639
295	wild	24.9657	115.639
296	wild	25.0126	116.148
297	wild	25.0888	116.743
298	wild	25.1075	113.801
299	wild	25.1127	114.328
300	wild	25.1154	114.328
301	wild	25.1351	114.37
302	wild	25.1369	115.394
303	wild	25.1476	113.321
304	wild	25.1476	113.321
305	wild	25.1545	116.239
306	wild	25.1835	114.338
307	wild	25.1835	114.338
308	wild	25.2154	117.112
309	wild	25.2821	116.94
310	wild	25.3447	118.287
311	wild	25.3525	118.301
312	wild	25.3952	114.358
313	wild	25.4164	114.439
314	wild	25.4185	114.434
315	wild	25.4198	114.437
316	wild	25.421	114.424
317	wild	25.426	114.435
318	wild	25.4509	114.102
319	wild	25.5912	116.754
320	wild	25.6003	115.786
321	wild	25.65	114.27
322	wild	25.6571	118.242
323	wild	25.6723	113.079
324	wild	25.6819	114.308
325	wild	25.6819	114.308
326	wild	25.7231	116.702
327	wild	25.7375	116.796
328	wild	25.7425	116.792
329	wild	25.8025	105.664
330	wild	25.8025	105.664
331	wild	25.9204	113.178
332	wild	25.9703	119.558
333	wild	26.0264	113.187
334	wild	26.0347	117.418
335	wild	26.1258	119.38
336	wild	26.1379	116.879
337	wild	26.158	109.784
338	wild	26.1841	116.819
339	wild	26.1871	118.125
340	wild	26.1902	116.771
341	wild	26.3402	117.65
342	wild	26.4014	117.631
343	wild	26.4531	118.045
344	wild	26.6414	118.003
345	wild	26.6563	119.694
346	wild	26.7824	117.162
347	wild	26.8032	120.02
348	wild	26.8096	119.726
349	wild	26.8096	119.726
350	wild	26.8896	117.974
351	wild	27.0916	119.626
352	wild	27.1718	116.569
353	wild	27.3193	120.516
354	wild	27.4324	120.465
355	wild	27.4868	118.243
356	wild	27.5429	118.782
357	wild	27.5547	117.407
358	wild	27.5591	119.691
359	wild	27.5614	119.667
360	wild	27.6	118.733
361	wild	27.6235	120.539
362	wild	27.6255	120.539
363	wild	27.6255	120.54
364	wild	27.6483	120.553
365	wild	27.6496	120.552
366	wild	27.6524	120.601
367	wild	27.6551	120.599
368	wild	27.8275	120.076
369	wild	27.8352	121.126
370	wild	27.9704	119.69
371	wild	27.9788	119.687
372	wild	27.9851	119.659
373	wild	28.0945	121.205
374	wild	28.0968	120.86
375	wild	28.0978	120.855
376	wild	28.1075	120.881
377	wild	28.1088	120.872
378	wild	28.1139	120.884
379	wild	28.1158	120.899
380	wild	28.1214	120.887
381	wild	28.6923	121.23
382	wild	28.696	121.238
383	wild	28.696	121.241
384	wild	28.6973	121.313
385	wild	28.6975	121.239
386	wild	28.6987	121.305
387	wild	28.6992	121.267
388	wild	28.7057	121.306
389	wild	28.7101	121.273
390	wild	28.7105	121.272
391	wild	28.7668	121.28
392	wild	29.1445	120.948
393	wild	29.1462	120.952
394	wild	29.3264	121.659
395	wild	29.9235	122.356
396	wild	29.9274	122.356
