# Supplementary material for: Genomic conservation of crop wild relatives: A case study of citrus
Source: PLoS Genet. 2023 Jun 20;19(6):e1010811. doi: 10.1371/journal.pgen.1010811 (PMC10321653; doi:10.1371/journal.pgen.1010811)
Supplement: S2 Table — (XLSX) [file pgen.1010811.s028.xlsx]

## Sheet: Supplementary Table. 2
Supplementary Table 2. Standardized 19 climatic variables of 396 Fortunella samples.
Types	Bio1	Bio2	Bio3	Bio4	Bio5	Bio6	Bio7	Bio8	Bio9	Bio10	Bio11	Bio12	Bio13	Bio14	Bio15	Bio16	Bio17	Bio18	Bio19
cultivated	2.56197	-1.43861	2.63566	-2.85276	0.00614044	2.96217	-2.46417	1.22892	2.69277	1.20723	2.88661	-1.40767	-0.226576	-2.76815	2.76833	-0.0240538	-2.77172	-1.15528	-2.79565
cultivated	2.56197	-1.43861	2.63566	-2.85276	0.00614044	2.96217	-2.46417	1.22892	2.69277	1.20723	2.88661	-1.40767	-0.226576	-2.76815	2.76833	-0.0240538	-2.77172	-1.13903	-2.79565
cultivated	2.56197	-1.43861	2.63566	-2.85276	-0.697748	2.96217	-2.46417	0.702952	2.69277	1.20723	2.88661	-1.38789	-0.226576	-2.76815	2.76833	-0.0161621	-2.77172	-1.13903	-2.79565
cultivated	2.27592	-0.337547	3.01783	-2.61313	-0.0578494	2.6269	-2.46417	1.0536	2.14958	0.853947	2.5957	-0.735172	0.227723	-2.37662	2.22434	0.36264	-2.35637	-0.895368	-2.4844
cultivated	2.27592	-0.117335	2.63566	-2.39762	0.13412	2.11109	-2.31104	1.0536	1.68787	0.57132	2.14611	-1.44723	-0.431011	-2.4745	2.44193	-0.18978	-2.46713	-1.13903	-2.5674
cultivated	2.27592	-0.117335	2.63566	-2.39762	0.13412	2.11109	-2.31104	1.0536	1.68787	0.57132	2.14611	-1.44723	-0.431011	-2.4745	2.44193	-0.18978	-2.46713	-1.13903	-2.5674
cultivated	1.45863	0.212983	2.82674	-2.41785	-0.889717	1.85319	-2.25999	0.133152	1.47059	-0.347217	1.93454	0.842235	1.38619	-1.8872	1.78914	1.20705	-1.80257	0.233615	-2.0694
cultivated	1.45863	0.433195	2.82674	-2.35716	0.0701303	1.93056	-2.10686	0.396137	1.47059	0.0767232	1.93454	0.471372	0.954602	-1.8872	1.78914	1.11235	-1.80257	-0.0831498	-2.0694
cultivated	2.19419	0.102877	2.25348	-2.18445	0.710029	2.31742	-1.97925	1.0536	1.87798	1.13657	2.33124	1.50485	1.93134	-0.223202	0.374752	1.41224	-0.0857969	-0.26996	-0.782895
cultivated	2.19419	0.102877	2.25348	-2.18445	0.710029	2.31742	-1.97925	1.0536	1.87798	1.13657	2.33124	1.50485	1.93134	-0.223202	0.374752	1.41224	-0.0857969	-0.26996	-0.782895
cultivated	1.94901	-0.667865	1.68022	-1.97905	0.454069	2.18847	-2.03029	1.00977	1.60639	0.853947	2.06677	0.70378	0.613877	-0.614732	0.265953	0.275831	-0.418076	0.493525	-1.03189
cultivated	1.94901	-0.667865	1.68022	-1.97905	0.454069	2.18847	-2.03029	1.00977	1.60639	0.853947	2.06677	0.70378	0.613877	-0.614732	0.265953	0.275831	-0.418076	0.493525	-1.03189
cultivated	1.94901	-0.667865	1.68022	-1.97905	0.454069	2.18847	-2.03029	1.00977	1.60639	0.853947	2.06677	0.70378	0.613877	-0.614732	0.265953	0.275831	-0.418076	0.493525	-1.03189
cultivated	2.11246	-0.337547	1.87131	-1.92692	0.901998	2.29163	-1.87716	1.14126	1.71503	1.27789	2.17256	-1.51151	-1.1806	-1.20203	-0.0604439	-1.27884	-1.1657	-1.05781	-1.59215
cultivated	1.90814	-0.667865	1.68022	-1.86468	0.518059	2.21426	-1.97925	1.0536	1.63355	0.99526	2.09322	-1.59558	-1.15789	-1.10414	-0.278042	-1.42878	-1.19339	-1.13091	-1.6129
cultivated	2.0716	-0.888077	1.87131	-1.91525	0.582049	2.16267	-1.95373	1.6234	1.55207	1.06592	2.01388	0.342806	0.318583	-0.810497	0.0483551	-0.0792958	-0.584216	0.225493	-1.1564
cultivated	1.98987	-1.10829	1.29804	-1.99383	0.2621	2.21426	-2.03029	1.4919	1.57923	0.853947	2.04032	1.07959	0.886457	-0.810497	0.265953	0.512583	-0.556526	1.06208	-1.13565
cultivated	0.150971	4.2869	4.54653	-2.4692	-2.10552	0.331562	-1.08598	-0.129832	0.927402	-2.89086	1.32627	0.323026	0.909172	-1.59356	1.89794	1.23862	-1.47029	0.680336	-1.79965
cultivated	1.62209	-0.447653	0.724782	-1.26562	0.32609	1.49213	-1.31568	1.79872	1.44343	1.06592	1.51139	1.12409	1.2499	-1.10414	1.46274	1.2544	-0.833425	2.23167	-1.21865
cultivated	0.968259	0.212983	0.915869	-0.976196	-0.313809	1.05369	-1.08598	1.36041	0.954561	0.35935	1.03535	-0.0280583	0.500303	-0.908379	1.68034	1.065	-0.888805	2.03674	-1.17715
cultivated	1.17258	-0.447653	0.915869	-0.872721	0.00614044	0.898949	-1.08598	1.57957	0.873083	0.712633	0.797336	1.62352	2.18121	-0.321084	2.11554	2.81696	-0.418076	3.83987	-0.741395
cultivated	0.477886	-0.227441	0.915869	-0.850937	-0.697748	0.873159	-1.03493	1.14126	0.791604	0.00606648	0.797336	1.23288	1.77234	-0.321084	1.89794	2.28033	-0.445766	3.28756	-0.824395
cultivated	1.21345	-0.117335	0.915869	-1.11857	0.0701303	1.10527	-1.16254	1.53574	1.14468	0.641977	1.19403	1.33178	1.11361	-1.00626	1.35394	1.29386	-0.888805	2.27228	-0.969645
cultivated	1.21345	-0.117335	0.915869	-1.11857	0.0701303	1.10527	-1.16254	1.53574	1.14468	0.641977	1.19403	1.33178	1.11361	-1.00626	1.35394	1.29386	-0.888805	2.27228	-0.969645
cultivated	1.21345	0.543301	0.724782	-0.660324	0.710029	0.95053	-0.575535	1.44807	1.03604	1.13657	1.03535	0.599938	0.341298	-0.516849	0.59235	0.559933	-0.528836	1.24889	-0.679144
cultivated	1.17258	-0.00722918	0.533694	-0.455708	0.838009	0.873159	-0.575535	1.88638	0.818764	1.20723	0.929569	0.0658939	0.182293	0.364093	0.701149	0.488908	0.0526528	1.44382	0.109357
cultivated	0.477886	-0.00722918	0.915869	-0.710895	0.32609	0.563675	-0.8818	1.18509	0.574328	-0.205904	0.744443	2.00922	1.63605	-0.223202	0.918747	1.75158	-0.251937	1.9474	0.150857
cultivated	0.763937	0.873619	0.724782	-0.283767	0.965988	0.486304	-0.0906162	0.045491	0.601487	0.99526	0.61221	-0.829124	-0.5673	-0.125319	0.157154	-0.584366	-0.418076	-0.19686	-0.513144
cultivated	0.559615	0.983725	0.724782	-0.579411	-0.697748	0.254191	-0.422403	0.439967	0.411371	-0.417874	0.453531	2.00428	2.13578	-0.321084	0.809948	1.79104	-0.113487	1.89054	0.358357
cultivated	0.804802	-1.54871	-0.230656	-0.689889	0.00614044	1.10527	-1.1115	0.834444	0.927402	0.500663	0.929569	-0.918131	-0.226576	-0.810497	0.265953	-0.568582	-0.916495	-0.749169	-0.782895
cultivated	0.723073	-1.87903	-0.230656	-0.682886	0.00614044	1.20843	-1.21359	1.0536	0.954561	0.57132	0.717997	-0.992304	-0.385581	-0.908379	0.265953	-0.592257	-0.916495	-0.919735	-0.824395
cultivated	0.804802	-1.54871	-0.230656	-0.689889	0.00614044	1.10527	-1.1115	0.834444	0.927402	0.500663	0.929569	-0.923076	-0.226576	-0.810497	0.265953	-0.552799	-0.916495	-0.749169	-0.782895
cultivated	1.13172	-0.00722918	0.342606	-0.291547	-0.377799	0.589465	-0.396881	1.18509	0.248414	0.0767232	0.77089	0.224129	0.318583	0.266211	0.701149	0.77301	0.0526528	1.73622	0.109357
cultivated	0.559615	-2.75988	-0.612831	-0.678996	-0.953707	1.10527	-1.46881	0.527629	0.737285	0.218037	0.69155	-1.35328	-0.70359	-1.10414	0.265953	-1.01841	-1.05494	-1.19589	-0.886645
cultivated	0.845666	0.873619	0.342606	-0.0814848	0.965988	0.408933	0.0369941	0.176983	0.547168	1.13657	0.532871	-0.359363	0.0232886	0.168328	0.157154	-0.110863	-0.279626	-0.188738	-0.160394
cultivated	0.641344	-2.53967	-0.612831	-0.602751	-0.825728	1.23422	-1.39224	0.61529	0.791604	0.288693	0.744443	-1.6648	-0.976169	-1.10414	0.0483551	-1.28673	-1.02725	-1.41519	-0.824395
cultivated	0.2327	-2.42956	-0.612831	-0.548291	-0.185829	1.15685	-1.29015	0.965936	0.873083	0.924603	0.61221	-1.56591	-0.862595	-1.10414	0.0483551	-1.20781	-0.971875	-1.3827	-0.803645
cultivated	0.518751	0.323089	-0.0395686	0.0422188	0.838009	0.254191	-0.0395721	1.0536	0.248414	0.924603	0.400638	-0.63133	-0.181146	0.364093	0.157154	-0.213455	0.135723	0.0955382	-0.0151433
cultivated	0.0283781	0.653407	0.724782	-0.385687	-0.633758	-0.106874	-0.243749	-0.743462	0.058297	-0.559187	0.136173	1.82132	1.8632	-0.0274368	0.59235	1.77526	-0.0581069	1.42758	0.545108
cultivated	0.0283781	0.653407	0.724782	-0.385687	-0.633758	-0.106874	-0.243749	-0.743462	0.058297	-0.559187	0.136173	1.82132	1.8632	-0.0274368	0.59235	1.77526	-0.0581069	1.42758	0.545108
cultivated	0.0283781	0.653407	0.724782	-0.385687	-0.633758	-0.106874	-0.243749	-0.743462	0.058297	-0.559187	0.136173	1.82132	1.8632	-0.0274368	0.59235	1.77526	-0.0581069	1.42758	0.545108
cultivated	0.191836	0.102877	0.151519	-0.0425843	-0.249819	0.125239	-0.243749	0.746783	0.0311374	0.0767232	0.0568333	-0.557157	-0.74902	0.168328	0.483551	-0.126646	-0.168867	0.655969	-0.222644
cultivated	-0.461995	0.763513	0.533694	-0.480604	-1.52962	-0.493728	-0.294793	-1.57625	-0.403415	-1.47772	-0.313418	1.94494	1.95406	-0.0274368	0.809948	1.7358	-0.0857969	1.56565	0.586608
cultivated	-2.09657	-0.117335	0.151519	-0.251869	-3.96123	-1.29323	-0.447925	-1.97072	-1.40832	-4.02136	-1.34483	0.0213902	0.318583	0.266211	0.59235	0.338965	-0.113487	0.988979	0.109357
cultivated	0.559615	0.763513	0.342606	-0.0106858	1.47791	0.17682	0.241171	0.264645	0.329892	1.4192	0.0832799	1.05486	1.2499	-0.0274368	0.701149	1.34121	-0.390386	0.712824	0.358357
cultivated	0.150971	0.983725	0.342606	-0.119607	-0.0578494	-0.106874	0.0369941	-0.524308	0.0854565	-0.0645902	0.136173	1.21804	1.36347	0.0704457	0.59235	1.23862	-0.0581069	0.818413	0.503608
cultivated	0.518751	0.983725	0.533694	-0.463488	0.2621	0.228401	-0.167182	-0.305155	0.384211	0.218037	0.479978	-0.0626722	-0.47644	-0.418967	-0.169243	-0.300264	-0.279626	-0.115639	0.171607
cultivated	0.437022	0.543301	-0.0395686	0.285736	1.22195	0.0220781	0.496391	-0.0421705	0.166935	1.20723	0.189066	-0.166514	0.136863	0.266211	0.374752	0.228481	-0.0581069	-0.399915	0.171607
cultivated	0.273564	0.873619	0.533694	-0.106381	0.13412	-0.132664	0.241171	-0.436647	1.11752	0.0767232	0.162619	0.69389	0.886457	-0.0274368	0.265953	0.678309	-0.0581069	0.209249	0.669608
cultivated	-0.543724	0.653407	0.342606	-0.262761	-1.40164	-0.493728	-0.0650942	-1.31326	0.791604	-0.91247	-0.286972	1.07959	1.22718	0.0704457	0.0483551	0.875602	0.0803428	0.631602	0.690358
cultivated	0.191836	0.873619	0.342606	-0.152284	-0.185829	-0.106874	0.139082	-0.480478	0.873083	0.00606648	0.109726	0.86696	0.977317	0.0704457	0.265953	0.804576	-0.00272704	0.444792	0.669608
cultivated	0.396158	0.873619	0.151519	0.350311	0.965988	-0.106874	0.368781	1.09743	-0.0775007	0.924603	0.00394027	0.382364	0.886457	0.853506	0.59235	0.757226	0.523382	0.737191	0.275357
cultivated	0.110107	1.09383	0.342606	0.118464	0.2621	-0.261615	0.419825	-0.524308	0.0854565	0.14738	-0.0489528	0.486206	0.636592	0.364093	0.157154	0.662526	-0.00272704	0.160516	0.524358
cultivated	-0.257673	1.09383	-0.0395686	0.435114	-0.0578494	-0.390567	0.343259	0.396137	-0.457734	-0.205904	-0.392758	0.664221	1.43162	1.14715	0.809948	1.12814	0.661832	0.988979	0.441357
cultivated	0.314429	0.873619	-0.0395686	0.476348	1.15796	-0.184244	0.624002	-0.261324	-0.0503411	0.78329	-0.0753993	-0.581882	-0.544585	0.168328	0.157154	-0.0635124	-0.251937	-0.71668	0.192357
cultivated	-0.216808	0.763513	0.151519	0.477904	0.13412	-0.364777	0.419825	0.527629	-0.321936	0.00606648	-0.392758	0.52082	1.11361	1.14715	0.701149	0.86771	0.661832	0.737191	0.420607
cultivated	-0.216808	0.763513	0.151519	0.48335	0.13412	-0.338986	0.419825	0.527629	-0.321936	0.00606648	-0.392758	0.52082	1.09089	1.14715	0.701149	0.86771	0.634142	0.737191	0.420607
cultivated	0.110107	0.323089	0.151519	0.218049	0.13412	-0.0810832	0.0625162	0.746783	-0.10466	0.288693	-0.101846	-0.527488	-0.340151	0.0704457	0.374752	-0.0319455	-0.0857969	0.615358	-0.616894
cultivated	0.396158	1.09383	0.151519	0.274844	0.901998	-0.106874	0.470869	-0.173663	1.11752	0.78329	0.0832799	0.238964	0.250438	0.168328	0.0483551	0.378424	-0.00272704	-0.0669055	0.503608
cultivated	-0.0942152	1.09383	0.151519	0.103682	-0.0578494	-0.158454	0.445347	-0.743462	0.00397791	-0.27656	0.0568333	0.145011	0.00057361	0.0704457	-0.169243	0.173239	0.163413	-0.294327	0.586608
cultivated	0.477886	-0.888077	-0.0395686	-0.340562	0.582049	0.357352	-0.703146	-0.918785	1.55207	-0.771157	0.559317	-1.69447	-0.908025	-0.810497	-0.0604439	-1.39721	-0.694976	-1.42331	-0.367894
cultivated	0.477886	-0.888077	-0.0395686	-0.340562	0.582049	0.357352	-0.703146	-0.918785	1.55207	-0.771157	0.559317	-1.69447	-0.908025	-0.810497	-0.0604439	-1.39721	-0.694976	-1.42331	-0.367894
cultivated	0.2327	0.983725	0.151519	0.129356	0.518059	-0.184244	0.470869	-0.436647	1.00888	0.288693	-0.0225063	0.214239	0.0914334	0.0704457	-0.0604439	0.252156	0.191103	-0.221227	0.607358
cultivated	-1.23842	0.433195	-0.0395686	0.601608	-0.825728	-0.983744	0.343259	-0.568139	-1.02808	-1.97232	-1.08037	0.332916	0.954602	1.34292	0.157154	0.583608	0.883351	0.404181	0.503608
cultivated	0.110107	0.763513	-0.230656	0.63584	0.965988	-0.313196	0.802656	-0.436647	-0.240458	0.853947	-0.207632	-0.463205	-0.590015	0.755623	-0.278042	-0.173996	0.246482	-0.578603	0.482857
cultivated	-1.27928	0.983725	0.915869	-0.647876	-3.12936	-0.777422	-0.473447	-0.831123	-1.2182	-3.17348	-0.68367	-1.16043	-0.272006	-1.78932	2.11554	0.141672	-1.80257	1.08644	-2.0694
cultivated	-0.0533507	0.653407	-0.230656	0.514471	0.965988	-0.313196	0.59848	-0.436647	-0.240458	0.500663	-0.207632	-0.12201	-0.135716	0.657741	-0.278042	0.0864302	0.246482	-0.481137	0.628108
cultivated	0.355293	0.873619	-0.230656	0.557261	1.5419	-0.158454	0.72609	-0.0421705	-0.0503411	1.34854	-0.0753993	-0.0181686	-0.113001	0.364093	-0.0604439	0.181131	0.0526528	-0.26996	0.462107
cultivated	0.0283781	0.873619	-0.421744	0.571266	0.774019	-0.364777	0.675046	-0.524308	-0.294777	0.712633	-0.260525	-0.250577	-0.385581	0.657741	-0.278042	-0.0240538	0.218792	-0.586725	0.503608
cultivated	0.314429	0.873619	-0.230656	0.666183	1.34993	-0.210035	0.777134	-0.217493	-0.10466	1.20723	-0.101846	-0.408812	-0.499155	0.657741	-0.278042	-0.126646	0.246482	-0.708558	0.524358
cultivated	-0.216808	0.543301	-0.230656	0.743206	1.34993	-0.313196	0.777134	-0.348986	-0.484893	-0.135247	-0.234079	-0.651109	-0.88531	0.657741	-0.278042	-0.260805	0.0526528	-0.944102	0.337607
cultivated	-1.11583	0.102877	-0.421744	0.454564	-0.505778	-1.16428	0.496391	-1.7954	-1.02808	-1.33641	-0.974581	-0.0824516	-0.5673	0.755623	-0.386841	0.110105	0.246482	-0.505504	0.503608
cultivated	0.0283781	1.09383	-0.0395686	0.689523	0.965988	-0.287406	0.624002	1.0536	-0.267617	0.641977	-0.313418	0.970802	1.84048	1.14715	0.918747	1.49905	0.911041	1.11081	0.503608
cultivated	0.0283781	1.09383	-0.0395686	0.689523	0.965988	-0.287406	0.624002	1.0536	-0.267617	0.641977	-0.313418	0.970802	1.84048	1.14715	0.918747	1.49905	0.911041	1.11081	0.503608
cultivated	0.0283781	1.09383	-0.0395686	0.689523	0.965988	-0.287406	0.624002	1.0536	-0.267617	0.641977	-0.313418	0.970802	1.84048	1.14715	0.918747	1.49905	0.911041	1.11081	0.503608
cultivated	0.0283781	1.09383	-0.0395686	0.689523	0.965988	-0.287406	0.624002	1.0536	-0.267617	0.641977	-0.313418	0.970802	1.84048	1.14715	0.918747	1.49905	0.911041	1.11081	0.503608
cultivated	-0.257673	0.543301	-0.612831	0.869243	0.838009	-0.59689	1.03235	-0.743462	-0.593532	0.57132	-0.577883	-0.858793	-0.953454	0.461976	-0.604439	-0.600149	0.135723	-0.984712	-0.0566434
cultivated	-0.543724	0.543301	-0.421744	0.708195	1.28594	-0.519519	0.828178	-0.348986	-0.729329	1.13657	-0.207632	-0.146735	-0.408296	0.461976	-0.169243	-0.000378643	0.0526528	-0.359304	0.399857
cultivated	-0.216808	0.763513	-0.230656	0.725312	1.02998	-0.416357	0.879222	-0.61197	-0.484893	0.641977	-0.472097	-0.166514	-0.317436	0.559858	-0.169243	-0.0240538	0.108033	-0.375549	0.503608
cultivated	-0.829774	0.323089	-0.421744	0.510581	-0.569768	-0.854793	0.624002	-1.44475	-0.837967	-0.841814	-0.789456	0.387309	0.0232886	0.853506	-0.278042	0.331073	0.301862	-0.0587833	0.648858
cultivated	0.110107	1.53425	-0.0395686	0.467012	0.965988	-0.467938	0.828178	-0.217493	-0.539213	0.924603	-0.181185	-0.037948	0.295868	0.461976	0.0483551	0.275831	0.412622	-0.60297	0.794108
cultivated	0.273564	1.42415	-0.0395686	0.480238	1.34993	-0.287406	0.828178	-0.261324	-0.13182	0.924603	-0.101846	-0.0181686	-0.135716	0.364093	-0.0604439	0.228481	0.301862	-0.60297	0.669608
cultivated	-0.707181	0.763513	-0.421744	0.713641	-0.249819	-0.777422	0.700568	0.133152	-0.837967	-0.48853	-0.842349	-0.00827888	0.318583	0.853506	0.0483551	0.173239	0.966421	0.0549273	0.275357
cultivated	-0.298537	0.212983	0.151519	-0.167844	-0.185829	-0.338986	-0.167182	-1.09411	-0.10466	-0.347217	-0.0489528	0.253798	-0.113001	0.266211	-0.604439	0.0627551	0.246482	-0.164372	0.524358
cultivated	-0.216808	0.653407	-0.612831	1.12832	1.47791	-0.62268	1.23653	-0.61197	-0.70217	0.99526	-0.68367	-0.720337	-1.04431	0.657741	-1.14843	-0.781659	0.661832	-1.06593	0.358357
cultivated	-0.748046	-0.337547	-0.995006	1.27614	1.22195	-0.700051	1.18549	-0.962616	-0.892286	0.641977	-1.05392	-0.97747	-1.1806	1.4408	-1.36603	-0.829009	1.74174	-1.50453	0.586608
cultivated	-0.339402	1.09383	-0.612831	1.11043	1.5419	-0.725841	1.36414	-1.05028	-0.647851	0.641977	-0.630776	-0.0923413	-0.113001	0.657741	-0.278042	0.26794	0.966421	-0.871002	0.897858
cultivated	-2.09657	0.873619	0.151519	-0.111049	-2.8734	-1.31902	0.139082	-1.2256	-2.00583	-3.80939	-1.45062	-3.23727	-2.3845	-2.08297	1.89794	-1.80758	-2.38406	-0.919735	-2.50515
cultivated	-2.09657	0.873619	0.151519	-0.111049	-2.8734	-1.31902	0.139082	-1.2256	-2.00583	-3.80939	-1.45062	-3.23727	-2.3845	-2.08297	1.89794	-1.80758	-2.38406	-0.919735	-2.50515
cultivated	-2.09657	0.873619	0.151519	-0.111049	-2.8734	-1.31902	0.139082	-1.2256	-2.00583	-3.80939	-1.45062	-3.23727	-2.3845	-2.08297	1.89794	-1.80758	-2.38406	-0.919735	-2.50515
cultivated	-0.339402	0.983725	-0.612831	1.18512	1.34993	-0.854793	1.36414	-0.787293	-0.756489	0.712633	-0.763009	0.461482	0.636592	0.951388	0.157154	0.836143	1.10487	-0.643581	1.22986
cultivated	-0.216808	0.983725	-0.612831	1.16956	1.60589	-0.803212	1.41519	-0.655801	-0.70217	0.99526	-0.657223	0.372475	0.432158	0.951388	0.265953	0.828252	1.10487	-0.732925	1.20911
cultivated	-0.584588	-0.117335	-1.37718	1.77018	1.41392	-1.00953	1.61936	-0.918785	-1.0824	0.924603	-1.15971	0.0560042	-1.6349	0.951388	-2.01883	-0.939493	1.68636	-0.351182	0.524358
cultivated	-0.42113	0.543301	-0.612831	0.717531	-0.313809	-0.983744	0.930266	-1.70774	-1.13672	-0.0645902	-1.10681	1.6433	1.63605	1.24504	-0.278042	1.72002	1.32639	0.477281	1.91461
cultivated	-0.42113	0.543301	-0.612831	0.717531	-0.313809	-0.983744	0.930266	-1.70774	-1.13672	-0.0645902	-1.10681	1.6433	1.63605	1.24504	-0.278042	1.72002	1.32639	0.477281	1.91461
cultivated	-0.257673	-0.777971	-0.995006	0.659181	0.518059	-0.210035	0.394303	0.659121	-0.240458	0.57132	-0.366311	-0.0775068	-0.908025	0.364093	-0.822037	-0.963168	0.384932	-0.229349	0.109357
cultivated	-0.339402	-0.888077	-0.995006	0.673185	0.19811	-0.261615	0.394303	1.00977	-0.349096	0.430007	-0.419204	0.0510593	-0.88531	0.755623	-0.822037	-0.868467	0.772591	-0.140005	0.171607
cultivated	-0.42113	-0.777971	-0.995006	0.724534	0.518059	-0.313196	0.445347	1.44807	-0.321936	0.712633	-0.472097	0.060949	-0.74902	0.755623	-0.822037	-0.750092	0.578762	-0.091272	0.213107
cultivated	-0.870639	-1.2184	-1.18609	0.729202	-0.697748	-0.64847	0.419825	0.790613	-0.484893	-0.417874	-0.630776	0.268633	-0.976169	1.14715	-1.25723	-0.868467	1.38177	-0.0425389	0.545108
cultivated	-0.502859	1.42415	-0.421744	1.00462	1.09397	-0.880583	1.3131	-1.05028	-0.756489	0.500663	-0.763009	0.580158	0.704737	0.657741	-0.604439	0.26794	0.966421	-0.091272	0.960108
cultivated	-0.502859	1.42415	-0.421744	1.0124	1.09397	-0.880583	1.3131	-1.05028	-0.756489	0.500663	-0.763009	0.580158	0.704737	0.657741	-0.604439	0.141672	0.966421	-0.091272	0.960108
cultivated	-2.38262	-0.447653	-0.803919	0.771992	-1.97754	-1.75745	0.624002	-0.831123	-1.84287	-3.17348	-1.82087	1.17849	0.136863	1.04927	-1.03964	-0.173996	1.40946	0.761557	0.711108
cultivated	-2.21916	-0.337547	-0.803919	0.698859	-2.2335	-1.31902	0.445347	-1.00645	-2.52186	-2.11363	-1.9531	-1.73403	-1.99834	-1.59356	0.0483551	-1.38143	-1.80257	-0.871002	-2.0694
cultivated	-2.21916	-0.337547	-0.803919	0.698859	-2.2335	-1.31902	0.445347	-1.00645	-2.52186	-2.11363	-1.9531	-1.73403	-1.99834	-1.59356	0.0483551	-1.38143	-1.80257	-0.871002	-2.0694
cultivated	-1.32015	-0.557759	-1.37718	0.974275	-1.14568	-1.19007	0.8537	0.352306	-1.10956	-1.26575	-1.2126	0.664221	-0.680875	1.73445	-1.25723	-0.710633	1.35408	0.209249	0.524358
cultivated	-1.11583	-0.888077	-1.37718	1.03185	-0.313809	-0.957954	0.72609	0.746783	-0.729329	-0.841814	-0.948135	0.0115005	-0.88531	1.14715	-1.47483	-0.884251	1.35408	-0.091272	0.420607
cultivated	-1.11583	-0.888077	-1.37718	1.03185	-0.313809	-0.957954	0.72609	0.746783	-0.729329	-0.841814	-0.948135	0.0115005	-0.88531	1.14715	-1.47483	-0.884251	1.35408	-0.091272	0.420607
cultivated	-1.0341	-0.777971	-1.18609	0.966495	-0.441789	-0.932164	0.777134	0.746783	-0.919446	-0.48853	-1.05392	0.164791	-0.908025	1.53868	-1.25723	-0.923709	1.18794	-0.0100502	0.503608
cultivated	-0.993232	-1.2184	-1.37718	0.983611	-0.505778	-0.829003	0.59848	0.878275	-0.837967	-0.347217	-1.00103	0.115342	-0.953454	1.14715	-1.36603	-0.986843	1.24332	-0.213105	0.358357
cultivated	-1.0341	-1.2184	-1.37718	0.957159	-0.633758	-0.854793	0.59848	0.790613	-0.865127	-0.48853	-1.00103	0.169736	-0.93074	1.14715	-1.36603	-0.955276	1.32639	-0.172494	0.399857
cultivated	-0.829774	-1.10829	-1.37718	0.996059	-0.313809	-0.751632	0.624002	1.00977	-0.756489	-0.135247	-0.895242	-0.00333403	-1.0216	0.951388	-1.36603	-1.06576	1.18794	-0.302449	0.337607
cultivated	-1.27928	-1.2184	-1.37718	0.981277	-1.0177	-1.03533	0.59848	0.57146	-1.05524	-0.91247	-1.18615	0.34775	-0.83988	1.24504	-1.36603	-0.836901	1.43715	-0.0344167	0.482857
cultivated	-0.707181	-1.2184	-1.37718	1.03885	0.00614044	-0.674261	0.59848	1.22892	-0.647851	0.14738	-0.815902	-0.161569	-1.08974	0.853506	-1.36603	-1.03419	1.07718	-0.408037	0.296107
cultivated	-1.07496	-1.10829	-1.37718	1.04196	-0.697748	-0.751632	0.624002	1.09743	-0.729329	-0.0645902	-0.974581	0.0115005	-0.976169	0.951388	-1.36603	-1.05787	1.35408	-0.351182	0.337607
cultivated	-1.07496	-1.10829	-1.37718	1.04196	-0.697748	-0.751632	0.624002	1.09743	-0.729329	-0.0645902	-0.974581	0.0115005	-0.976169	0.951388	-1.36603	-1.05787	1.35408	-0.351182	0.337607
cultivated	-0.666317	-0.888077	-1.18609	0.997615	0.0701303	-0.64847	0.72609	1.22892	-0.647851	0.218037	-0.789456	-0.176404	-1.08974	0.853506	-1.36603	-1.04998	1.0218	-0.294327	0.254607
cultivated	-2.66867	-0.337547	-0.803919	0.879358	-3.06537	-2.06694	0.828178	-1.83923	-2.16878	-3.38545	-2.11178	1.75209	1.09089	0.951388	-1.25723	0.607284	1.74174	0.802168	1.35436
cultivated	-0.870639	0.212983	-1.18609	1.65114	1.34993	-1.16428	1.59384	1.6234	-1.78855	0.99526	-1.23905	-3.03947	-2.90694	-0.321084	-1.58363	-2.76248	-0.584216	-1.90252	-1.1564
cultivated	-0.748046	0.102877	-0.995006	1.543	0.901998	-1.1127	1.5428	-1.44475	-1.10956	0.57132	-1.18615	0.189515	0.227723	1.53868	-0.278042	0.323182	1.52022	-0.797902	1.47886
cultivated	-0.870639	0.102877	-0.995006	1.543	0.901998	-1.1127	1.5428	-1.44475	-1.10956	0.57132	-1.18615	0.189515	0.227723	1.53868	-0.278042	0.323182	1.52022	-0.797902	1.47886
cultivated	-0.870639	0.102877	-0.995006	1.543	0.901998	-1.1127	1.5428	-1.44475	-1.10956	0.57132	-1.18615	0.189515	0.227723	1.53868	-0.278042	0.323182	1.52022	-0.797902	1.47886
cultivated	-0.870639	0.102877	-0.995006	1.5181	0.901998	-1.1127	1.5428	-1.44475	-1.10956	0.57132	-1.18615	0.209295	0.227723	1.53868	-0.278042	0.323182	1.52022	-0.814147	1.47886
cultivated	-0.870639	0.102877	-0.995006	1.5181	0.901998	-1.1127	1.5428	-1.44475	-1.10956	0.57132	-1.18615	0.209295	0.227723	1.53868	-0.278042	0.323182	1.52022	-0.814147	1.47886
cultivated	-0.870639	-0.00722918	-0.995006	1.54689	0.901998	-1.16428	1.46623	-1.44475	-1.16388	0.35935	-1.23905	0.263688	0.227723	1.53868	-0.49564	0.31529	1.54791	-0.806024	1.47886
cultivated	-0.870639	-0.00722918	-0.995006	1.54689	0.901998	-1.16428	1.46623	-1.44475	-1.16388	0.35935	-1.23905	0.263688	0.227723	1.53868	-0.49564	0.31529	1.54791	-0.806024	1.47886
cultivated	-0.870639	-0.00722918	-0.995006	1.53289	0.901998	-1.16428	1.46623	-1.48858	-1.16388	0.35935	-1.23905	0.283467	0.250438	1.53868	-0.49564	0.338965	1.54791	-0.757291	1.47886
cultivated	-1.27928	-0.00722918	-0.995006	1.47065	0.32609	-1.42218	1.38966	-1.66391	-1.43548	-0.135247	-1.37128	0.441703	0.364013	1.24504	-0.713238	0.425774	1.60329	-0.521748	1.39586
cultivated	-2.42349	-1.10829	-1.37718	0.623392	-2.80941	-1.47376	0.394303	-1.75157	-2.52186	-3.24414	-1.9531	-1.70436	-2.06649	-1.39779	-0.0604439	-1.46824	-1.66412	-0.781658	-1.96565
cultivated	-0.543724	-1.3285	-1.37718	0.657625	1.5419	-0.184244	0.547435	0.264645	-0.837967	0.57132	-0.313418	-2.55488	-2.36178	-1.49567	0.265953	-1.89439	-1.74719	-1.06593	-2.0279
cultivated	-0.543724	-1.2184	-1.37718	0.676297	1.09397	-0.184244	0.547435	0.264645	-1.13672	0.57132	-0.60433	-2.55488	-2.33907	-1.59356	0.157154	-1.89439	-1.77488	-1.18777	-2.04865
cultivated	-0.543724	-1.2184	-1.37718	0.676297	1.09397	-0.184244	0.547435	0.264645	-1.13672	0.57132	-0.60433	-2.55488	-2.33907	-1.59356	0.157154	-1.89439	-1.77488	-1.18777	-2.04865
cultivated	-0.543724	-1.2184	-1.37718	0.676297	1.09397	-0.184244	0.547435	0.264645	-1.13672	0.57132	-0.60433	-2.55488	-2.33907	-1.59356	0.157154	-1.89439	-1.77488	-1.18777	-2.04865
cultivated	-0.993232	0.102877	-1.18609	1.70405	0.901998	-1.26744	1.56832	1.44807	-1.97867	0.500663	-1.42417	-0.285191	-0.65816	1.04927	-0.713238	-0.552799	0.800281	0.371693	-0.118894
cultivated	-1.11583	-0.00722918	-1.18609	1.69082	0.646039	-1.31902	1.46623	1.27275	-2.00583	0.218037	-1.45062	0.234019	-0.113001	1.14715	-0.822037	-0.0477289	1.07718	0.891512	0.0886068
cultivated	-1.0341	-0.00722918	-1.18609	1.73439	0.774019	-1.31902	1.5428	1.36041	-1.95151	0.35935	-1.39773	0.234019	-0.453725	1.14715	-0.822037	-0.0477289	1.07718	0.891512	0.0886068
cultivated	-1.07496	0.212983	-1.18609	1.75851	1.34993	-1.3706	1.69593	1.27275	-2.06015	0.218037	-1.50351	0.120287	-0.408296	0.951388	-1.25723	-0.576474	1.21563	0.347326	0.192357
cultivated	-0.993232	-0.00722918	-1.37718	1.69627	0.518059	-1.34481	1.61936	1.44807	-1.97867	0.500663	-1.42417	0.446647	-0.181146	1.14715	-1.25723	-0.229238	1.38177	0.704702	0.316857
cultivated	-1.23842	-0.227441	-1.37718	1.72894	0.39008	-1.3706	1.51727	1.14126	-2.11446	0.00606648	-1.55641	0.421923	-0.294721	1.24504	-1.14843	-0.292372	1.43715	0.639725	0.358357
cultivated	-1.23842	-0.227441	-1.37718	1.72894	0.39008	-1.3706	1.51727	1.14126	-2.11446	0.00606648	-1.55641	0.421923	-0.294721	1.24504	-1.14843	-0.292372	1.43715	0.639725	0.358357
cultivated	-1.93311	-0.998183	-1.37718	1.15633	-1.46563	-1.52534	0.904744	0.396137	-1.57127	-1.12444	-1.47707	-0.443426	-1.38504	1.14715	-1.80123	-1.413	1.32639	-0.505504	0.503608
cultivated	-0.993232	-2.09924	-1.75936	0.943154	-0.761738	-1.52534	0.904744	-2.3652	-0.756489	-1.12444	-0.948135	-1.74887	-2.3845	1.34292	-1.80123	-2.39946	1.21563	-1.71571	0.379107
cultivated	-0.993232	-2.09924	-1.75936	0.943154	-0.761738	-1.52534	0.904744	-2.3652	-0.756489	-1.12444	-0.948135	-1.74887	-2.3845	1.34292	-1.80123	-2.39946	1.21563	-1.71571	0.379107
cultivated	-1.11583	-0.557759	-1.18609	1.4084	-0.121839	-1.13849	1.03235	1.00977	-1.13672	-0.135247	-1.29194	-1.26427	-1.74848	1.04927	-1.80123	-1.8865	0.911041	-1.05781	0.316857
cultivated	-1.19755	-0.557759	-1.18609	1.39596	0.0701303	-1.08691	1.0834	-0.0860012	-1.0824	-0.27656	-1.23905	-1.30877	-1.86205	1.14715	-1.91003	-1.8865	0.911041	-1.08218	0.337607
cultivated	-1.19755	0.323089	-1.18609	1.74528	0.646039	-1.42218	1.69593	0.045491	0.0311374	0.0767232	-1.47707	-1.18021	-1.68033	0.951388	-1.80123	-1.72866	0.911041	-0.952224	0.628108
cultivated	-1.19755	0.323089	-1.18609	1.74528	0.646039	-1.42218	1.69593	0.045491	0.0311374	0.0767232	-1.47707	-1.18021	-1.68033	0.951388	-1.80123	-1.72866	0.911041	-0.952224	0.628108
cultivated	-1.4836	0.873619	-0.803919	1.77485	0.00614044	-1.75745	1.74697	-0.0421705	-1.65275	-0.27656	-1.71508	-0.868683	-0.453725	-0.516849	-0.278042	-0.600149	-0.00272704	0.0792939	-0.637644
cultivated	-1.6062	0.653407	-0.0395686	0.344865	-1.91356	-1.26744	0.496391	-0.61197	-1.81571	-2.3256	-1.26549	-2.58455	-0.5673	-2.67026	3.42112	-0.608041	-2.79941	0.10366	-2.8164
cultivated	-1.6062	-0.227441	-1.18609	1.55156	-0.505778	-1.42218	1.15996	0.702952	-0.267617	-0.7005	-1.63574	-2.99002	-2.63436	-0.223202	-0.930836	-2.20217	-0.556526	-1.32584	-0.430144
cultivated	-1.44274	-1.10829	-1.56827	1.57568	-0.825728	-1.44797	1.15996	0.834444	-1.46264	-0.629844	-1.6093	-2.69828	-2.70251	-0.125319	-1.14843	-2.24163	-0.224247	-1.50453	-0.886645
cultivated	-1.52447	1.20394	-0.995006	2.28756	0.19811	-2.14431	2.20637	1.27275	-2.57618	0.218037	-2.006	-3.52407	-1.83934	-1.20203	0.374752	-2.40735	-1.13801	-1.53702	-1.5714
cultivated	-1.64706	1.31404	-0.995006	2.28522	-0.0578494	-2.19589	2.1298	1.14126	-2.6305	0.00606648	-2.05889	-3.50923	-1.6349	-1.20203	0.59235	-2.30476	-1.1657	-1.43143	-1.59215
wild	2.56197	-1.43861	2.63566	-2.85276	-0.697748	2.96217	-2.46417	0.702952	2.69277	1.20723	2.88661	-1.38789	-0.226576	-2.76815	2.76833	-0.0161621	-2.77172	-1.13903	-2.79565
wild	2.56197	-1.43861	2.63566	-2.85276	-0.697748	2.96217	-2.46417	0.702952	2.69277	1.20723	2.88661	-1.38789	-0.226576	-2.76815	2.76833	-0.0161621	-2.77172	-1.13903	-2.79565
wild	2.27592	-0.337547	3.01783	-2.61313	-0.0578494	2.6269	-2.46417	1.0536	2.14958	0.853947	2.5957	-0.735172	0.227723	-2.37662	2.22434	0.36264	-2.35637	-0.895368	-2.4844
wild	2.31678	-0.447653	3.01783	-2.62558	0.00614044	2.54953	-2.48969	0.965936	2.12242	0.924603	2.56925	-0.369253	0.523018	-2.27873	2.11554	0.559933	-2.19023	-0.667947	-2.3599
wild	2.52111	-0.557759	2.82674	-2.57034	-0.313809	2.369	-2.48969	0.702952	1.98662	0.500663	2.43702	-0.567047	0.523018	-2.27873	2.11554	0.559933	-2.32868	-0.60297	-2.46365
wild	1.3769	-0.227441	3.01783	-2.62247	-1.14568	1.93056	-2.43865	0.00166025	1.52491	-0.629844	1.98743	0.684	1.27261	-2.08297	1.89794	1.18338	-2.02409	0.087416	-2.2354
wild	2.15333	-0.337547	2.63566	-2.46531	0.0701303	2.34321	-2.36208	0.878275	1.9323	0.78329	2.38413	-1.31372	-0.317436	-2.4745	2.33313	-0.0635124	-2.52251	-1.20401	-2.6089
wild	2.15333	-0.337547	2.63566	-2.46531	0.0701303	2.34321	-2.36208	0.878275	1.9323	0.78329	2.38413	-1.31372	-0.317436	-2.4745	2.33313	-0.0635124	-2.52251	-1.20401	-2.6089
wild	0.723073	-0.00722918	3.20892	-2.57734	-2.42547	1.49213	-2.46417	-0.217493	1.09036	-1.83101	1.56429	0.412033	1.06818	-1.98509	1.89794	1.23073	-1.91333	0.119905	-2.1524
wild	2.11246	-0.557759	1.68022	-1.93159	0.774019	2.29163	-1.95373	1.14126	1.68787	1.20723	2.14611	-0.12201	0.0232886	-0.810497	0.0483551	-0.371289	-0.639596	-0.172494	-1.1979
wild	1.90814	-0.667865	1.68022	-1.86468	0.518059	2.21426	-1.97925	1.0536	1.63355	0.99526	2.09322	-1.59558	-1.15789	-1.10414	-0.0604439	-1.42878	-1.19339	-1.13091	-1.6129
wild	1.90814	-0.667865	1.68022	-1.87635	0.518059	2.16267	-1.97925	1.0536	1.63355	0.99526	2.09322	-1.65491	-1.52133	-1.20203	-0.278042	-1.57083	-1.19339	-1.1634	-1.6129
wild	1.90814	-0.667865	1.68022	-1.87635	0.518059	2.16267	-1.97925	1.0536	1.63355	0.99526	2.09322	-1.72414	-1.6349	-1.20203	-0.278042	-1.57083	-1.19339	-1.1634	-1.6129
wild	1.62209	-0.447653	0.724782	-1.26562	0.32609	1.49213	-1.31568	1.79872	1.44343	1.06592	1.51139	1.12409	1.2499	-1.10414	1.46274	1.2544	-0.833425	2.23167	-1.21865
wild	0.968259	0.212983	0.915869	-0.976196	-0.313809	1.05369	-1.08598	1.36041	0.954561	0.35935	1.03535	-0.0280583	0.500303	-0.908379	1.68034	1.065	-0.888805	2.03674	-1.17715
wild	1.13172	-1.54871	0.151519	-1.01354	-0.505778	1.2858	-1.39224	1.44807	0.655806	0.500663	1.14114	-0.448371	0.931887	-1.8872	2.44193	0.851927	-1.74719	1.81744	-2.0279
wild	1.04999	-1.3285	0.533694	-0.995646	0.32609	1.49213	-1.3412	1.40424	1.30763	0.430007	1.00891	0.545544	0.750167	-1.20203	1.35394	2.10671	-1.05494	3.10887	-1.5299
wild	1.04999	-1.3285	0.533694	-0.995646	0.32609	1.49213	-1.3412	1.40424	1.30763	0.430007	1.00891	0.545544	0.750167	-1.20203	1.35394	2.10671	-1.05494	3.10887	-1.5299
wild	1.04999	-1.3285	0.533694	-0.995646	0.32609	1.49213	-1.3412	1.40424	1.30763	0.430007	1.00891	0.545544	0.750167	-1.20203	1.35394	2.10671	-1.05494	3.10887	-1.5299
wild	1.04999	-1.3285	0.533694	-0.995646	0.32609	1.49213	-1.3412	1.40424	1.30763	0.430007	1.00891	0.545544	0.750167	-1.20203	1.35394	2.10671	-1.05494	3.10887	-1.5299
wild	1.04999	0.543301	1.29804	-0.941186	0.19811	1.00211	-0.958366	1.44807	0.954561	0.500663	1.00891	-0.725282	-0.113001	-0.810497	1.46274	0.26794	-1.13801	1.2164	-1.2809
wild	0.886531	-1.43861	0.342606	-0.975418	-0.121839	1.13106	-1.44329	1.40424	0.981721	0.430007	0.982462	-0.15168	0.500303	-1.20203	1.78914	0.930844	-1.30415	1.89866	-1.55065
wild	1.13172	-1.2184	0.151519	-0.967638	0.39008	1.2858	-1.21359	1.75489	0.791604	0.99526	1.27337	-0.324749	0.0914334	-1.39779	1.57154	0.662526	-1.33184	1.62251	-1.71665
wild	1.13172	-1.2184	-0.0395686	-0.93963	-0.185829	1.20843	-1.18807	1.53574	0.601487	0.641977	1.08825	-1.53129	1.29533	-2.27873	4.07392	0.189023	-2.19023	1.13518	-2.3599
wild	1.29517	-0.447653	0.724782	-1.07189	-0.0578494	1.2858	-1.23911	1.71106	1.30763	0.924603	1.24693	1.70758	1.36347	-0.712614	1.57154	2.16195	-1.02725	3.16572	-1.26015
wild	1.29517	-0.447653	0.724782	-1.07189	-0.0578494	1.2858	-1.23911	1.71106	1.30763	0.924603	1.24693	1.70758	1.36347	-0.712614	1.57154	2.16195	-1.02725	3.16572	-1.26015
wild	1.29517	-0.447653	0.724782	-1.07189	-0.0578494	1.2858	-1.23911	1.71106	1.30763	0.924603	1.24693	1.70758	1.36347	-0.712614	1.57154	2.16195	-1.02725	3.16572	-1.26015
wild	1.29517	-0.447653	0.724782	-1.07189	-0.0578494	1.2858	-1.23911	1.71106	1.30763	0.924603	1.24693	1.70758	1.36347	-0.712614	1.57154	2.16195	-1.02725	3.16572	-1.26015
wild	1.04999	-0.777971	0.533694	-0.976974	-0.313809	0.97632	-1.00941	1.40424	1.0632	0.430007	1.00891	1.79165	1.49976	-0.516849	1.35394	2.10671	-0.750355	3.10887	-1.03189
wild	1.09085	0.212983	0.533694	-0.652544	0.2621	0.769997	-0.575535	1.18509	0.764445	0.500663	0.823783	-0.126955	-0.408296	-0.418967	0.374752	-0.150321	-0.418076	0.704702	-0.347144
wild	-0.584588	-0.998183	0.342606	-1.15514	-3.44931	0.615255	-1.23911	-0.480478	0.520009	-2.60823	0.136173	2.79051	2.40836	-0.712614	1.35394	2.85642	-0.694976	3.88048	-0.347144
wild	1.21345	-0.00722918	0.533694	-0.812036	0.454069	1.00211	-0.830756	1.44807	1.09036	0.78329	1.11469	1.72242	1.2499	-0.614732	0.918747	1.57007	-0.584216	2.43473	-0.409394
wild	-0.339402	-1.43861	0.342606	-1.1777	-2.93739	0.460514	-1.62194	-0.173663	0.302733	-2.04298	0.321299	1.18343	0.841027	-0.516849	0.918747	1.23073	-0.722666	1.22452	-0.575394
wild	0.845666	-1.10829	0.151519	-0.864163	-0.633758	1.00211	-1.23911	1.31658	0.954561	-0.0645902	0.929569	0.199405	-0.181146	-0.614732	0.374752	0.125889	-0.750355	0.193004	-0.658394
wild	0.477886	-0.00722918	0.915869	-0.710895	0.32609	0.563675	-0.8818	1.18509	0.574328	-0.205904	0.744443	2.00922	1.63605	-0.223202	0.918747	1.75158	-0.251937	1.9474	0.150857
wild	0.886531	-1.3285	0.151519	-0.784806	-0.377799	1.13106	-1.21359	1.44807	0.954561	0.500663	0.956015	-0.230797	0.205008	-0.516849	0.59235	-0.0319455	-0.778045	0.907757	-0.741395
wild	0.886531	-1.3285	0.151519	-0.778582	-0.377799	1.13106	-1.21359	1.44807	0.954561	0.500663	0.956015	-0.230797	0.205008	-0.516849	0.701149	-0.0319455	-0.778045	0.907757	-0.741395
wild	0.886531	-1.3285	0.151519	-0.872721	-0.377799	1.13106	-1.3412	1.44807	0.954561	0.500663	0.956015	-0.230797	0.0914334	-0.516849	0.59235	-0.0319455	-0.778045	0.867146	-0.741395
wild	0.886531	-1.3285	0.151519	-0.778582	-0.377799	1.13106	-1.21359	1.44807	0.954561	0.500663	0.956015	-0.230797	0.205008	-0.516849	0.701149	-0.0319455	-0.778045	0.907757	-0.741395
wild	0.927395	0.763513	0.724782	-0.503944	0.518059	0.537884	-0.269271	0.308475	0.710125	0.78329	0.744443	1.7422	1.99949	-0.516849	0.918747	1.56218	-0.113487	1.61439	0.0886068
wild	0.763937	0.873619	0.724782	-0.283767	0.965988	0.486304	-0.0906162	0.045491	0.601487	0.99526	0.61221	-0.829124	-0.5673	-0.125319	0.157154	-0.584366	-0.418076	-0.19686	-0.513144
wild	0.559615	0.983725	0.724782	-0.579411	-0.697748	0.254191	-0.422403	0.439967	0.411371	-0.417874	0.453531	2.00428	2.13578	-0.321084	0.809948	1.79104	-0.113487	1.89054	0.358357
wild	0.763937	0.763513	0.724782	-0.45882	0.518059	0.357352	-0.345837	0.00166025	0.574328	0.500663	0.638657	2.04878	2.45379	-0.321084	1.02755	1.99623	-0.0581069	1.75246	0.275357
wild	0.763937	0.763513	0.724782	-0.45882	0.518059	0.357352	-0.345837	0.00166025	0.574328	0.500663	0.638657	2.04878	2.45379	-0.321084	1.02755	1.99623	-0.0581069	1.75246	0.275357
wild	0.927395	0.983725	0.724782	-0.516392	0.582049	0.537884	-0.294793	0.176983	0.710125	0.924603	0.744443	1.73231	1.84048	-0.418967	0.701149	1.60953	-0.141177	1.56565	0.316857
wild	-0.0533507	0.653407	0.724782	-0.320334	-0.761738	-0.132664	-0.01405	-0.831123	0.0311374	-0.7005	0.109726	1.50979	1.8632	-0.0274368	0.59235	1.69634	-0.0581069	1.15142	0.545108
wild	0.0283781	0.653407	0.724782	-0.385687	-0.633758	-0.106874	-0.243749	-0.743462	0.058297	-0.559187	0.136173	1.82132	1.8632	-0.0274368	0.59235	1.77526	-0.0581069	1.42758	0.545108
wild	-0.175944	0.653407	0.533694	-0.442481	-1.0177	-0.210035	-0.01405	-0.962616	-0.10466	-0.91247	-0.0225063	1.88065	1.8632	-0.0274368	0.59235	1.77526	-0.0857969	1.53317	0.545108
wild	0.477886	-2.53967	-0.803919	-0.656434	-0.697748	1.05369	-1.31568	0.527629	0.764445	0.218037	0.69155	-1.32855	-0.862595	-1.10414	-0.0604439	-1.08154	-0.971875	-1.0903	-0.762145
wild	0.845666	-2.75988	-0.995006	-0.548291	-0.313809	1.07948	-1.36672	0.922105	0.927402	0.853947	0.876676	-1.50657	-0.771735	-1.20203	-0.0604439	-1.04998	-1.02725	-1.20401	0.482857
wild	0.477886	-2.53967	-0.803919	-0.682108	-0.953707	1.00211	-1.31568	0.439967	0.710125	0.0767232	0.665104	-1.22471	-0.771735	-1.10414	-0.0604439	-1.00263	-0.971875	-1.02532	0.628108
wild	0.437022	1.42415	0.724782	-0.395801	1.34993	0.434723	0.0369941	0.352306	0.764445	1.27789	0.823783	-0.527488	-0.998884	-0.712614	-0.49564	-0.69485	-0.473456	-0.497381	0.0886068
wild	0.314429	-1.2184	0.151519	-0.609754	-0.825728	0.924739	-1.06045	0.352306	0.737285	0.0767232	0.506424	-0.389032	-0.0221413	-0.810497	0.157154	-0.46599	-0.639596	-0.676069	-0.326394
wild	-0.0942152	0.323089	0.533694	-0.614422	-1.20967	0.125239	-0.601058	-1.09411	0.112616	-1.05378	0.215513	0.060949	0.341298	-0.516849	-0.278042	-0.14243	-0.362696	0.631602	0.0263567
wild	-0.0942152	0.323089	0.533694	-0.614422	-1.20967	0.125239	-0.601058	-1.09411	0.112616	-1.05378	0.215513	0.060949	0.341298	-0.516849	-0.278042	-0.14243	-0.362696	0.631602	0.0263567
wild	-0.0942152	0.323089	0.533694	-0.614422	-1.20967	0.125239	-0.601058	-1.09411	0.112616	-1.05378	0.215513	0.060949	0.341298	-0.516849	-0.278042	-0.14243	-0.362696	0.631602	0.0263567
wild	-0.0942152	0.323089	0.533694	-0.614422	-1.20967	0.125239	-0.601058	-1.09411	0.112616	-1.05378	0.215513	0.060949	0.341298	-0.516849	-0.278042	-0.14243	-0.362696	0.631602	0.0263567
wild	-0.0942152	0.323089	0.533694	-0.614422	-1.20967	0.125239	-0.601058	-1.09411	0.112616	-1.05378	0.215513	0.060949	0.341298	-0.516849	-0.278042	-0.14243	-0.362696	0.631602	0.0263567
wild	-0.0942152	0.323089	0.533694	-0.614422	-1.20967	0.125239	-0.601058	-1.09411	0.112616	-1.05378	0.215513	0.060949	0.341298	-0.516849	-0.278042	-0.14243	-0.362696	0.631602	0.0263567
wild	-0.0942152	0.323089	0.533694	-0.614422	-1.20967	0.125239	-0.601058	-1.09411	0.112616	-1.05378	0.215513	0.060949	0.341298	-0.516849	-0.278042	-0.14243	-0.362696	0.631602	0.0263567
wild	0.723073	1.20394	0.342606	-0.118051	1.02998	0.228401	0.215649	-0.261324	0.275573	0.99526	0.453531	0.921353	1.22718	0.0704457	0.701149	1.19916	-0.00272704	0.62348	0.545108
wild	0.723073	1.20394	0.342606	-0.118051	1.02998	0.228401	0.215649	-0.261324	0.275573	0.99526	0.453531	0.921353	1.22718	0.0704457	0.701149	1.19916	-0.00272704	0.62348	0.545108
wild	1.00912	0.102877	0.342606	-0.514058	0.838009	0.692626	-0.345837	-0.0860012	0.682966	1.06592	0.823783	-0.463205	-0.385581	-0.614732	-0.169243	-0.497557	-0.445766	-0.992835	-0.160394
wild	0.723073	1.20394	0.342606	-0.0954889	1.02998	0.228401	0.215649	-0.261324	0.275573	0.99526	0.453531	0.921353	1.22718	0.0704457	0.701149	1.19916	-0.00272704	0.62348	0.545108
wild	0.110107	1.20394	0.342606	-0.14217	-0.0578494	0.0220781	0.241171	0.045491	0.0854565	-0.135247	0.268406	1.05981	1.31804	0.0704457	0.59235	1.20705	-0.0581069	0.574747	0.503608
wild	0.682209	-1.2184	0.151519	-0.569297	-1.0177	0.589465	-1.06045	0.61529	0.737285	0.0767232	0.717997	-0.606606	-0.0221413	-0.810497	-0.0604439	-0.576474	-0.611906	-0.838513	-0.347144
wild	0.314429	0.212983	0.533694	-0.601195	-0.441789	0.383143	-0.677624	-0.918785	0.221254	-0.771157	0.400638	0.115342	0.318583	-0.712614	0.157154	-0.00827036	-0.418076	0.36357	-0.0358934
wild	0.191836	0.212983	0.533694	-0.601195	-0.441789	0.383143	-0.677624	-0.787293	0.221254	-0.771157	0.400638	0.224129	0.227723	-0.712614	0.157154	-0.00827036	-0.418076	0.444792	-0.0358934
wild	0.191836	0.212983	0.533694	-0.601195	-0.441789	0.383143	-0.677624	-0.787293	0.221254	-0.771157	0.400638	0.224129	0.227723	-0.712614	0.157154	-0.00827036	-0.418076	0.444792	-0.0358934
wild	0.682209	-1.2184	0.151519	-0.67744	-0.121839	0.589465	-0.805234	0.176983	0.520009	-0.983127	0.717997	-0.220907	0.295868	-0.810497	-0.0604439	-0.442315	-0.611906	-0.741047	-0.347144
wild	0.682209	-1.2184	0.151519	-0.67744	-0.121839	0.589465	-1.06045	0.176983	0.520009	-0.983127	0.717997	-0.220907	0.295868	-0.810497	-0.0604439	-0.442315	-0.611906	-0.684192	-0.347144
wild	-0.461995	0.653407	0.533694	-0.17329	-0.441789	-0.313196	0.266693	-0.831123	-0.321936	-0.7005	-0.101846	1.34167	1.22718	0.0704457	0.483551	1.40435	-0.030417	0.95649	0.524358
wild	-0.461995	0.653407	0.533694	-0.17329	-0.441789	-0.313196	0.266693	-0.831123	-0.321936	-0.7005	-0.101846	1.34167	1.22718	0.0704457	0.483551	1.40435	-0.030417	0.95649	0.524358
wild	-0.461995	0.653407	0.533694	-0.17329	-0.441789	-0.313196	0.266693	-0.831123	-0.321936	-0.7005	-0.101846	1.34167	1.22718	0.0704457	0.483551	1.40435	-0.030417	0.95649	0.524358
wild	0.2327	1.09383	0.533694	-0.166288	0.39008	-0.0552929	0.0880382	-0.261324	1.22616	0.35935	0.189066	0.679055	0.841027	-0.223202	0.0483551	0.623067	-0.0857969	0.274226	0.607358
wild	0.559615	1.09383	0.533694	-0.297772	0.518059	0.0736587	-0.0395721	-0.217493	0.221254	-0.0645902	0.321299	-0.1319	-0.5673	-0.418967	-0.278042	-0.371289	-0.141177	-0.359304	0.337607
wild	0.2327	0.873619	0.533694	-0.112605	0.901998	-0.0810832	0.190126	-0.480478	1.09036	0.00606648	0.136173	0.51093	0.682022	-0.125319	0.265953	0.552042	-0.0857969	0.144271	0.607358
wild	0.886531	-1.87903	-0.421744	-0.496164	0.13412	1.10527	-1.16254	1.0536	1.95946	0.924603	0.903122	-2.04556	-1.90748	-1.00626	-0.386841	-2.02066	-1.11032	-1.74008	0.628108
wild	0.804802	-0.888077	-0.0395686	-0.503944	0.32609	0.873159	-0.677624	0.965936	0.710125	0.853947	0.717997	-0.463205	0.0232886	-0.810497	-0.0604439	-0.505449	-0.473456	-0.879124	-0.243394
wild	0.804802	-0.888077	-0.0395686	-0.510946	-0.121839	0.847368	-0.677624	0.659121	0.710125	0.500663	0.717997	-0.408812	0.0232886	-0.810497	-0.0604439	-0.46599	-0.473456	-0.846635	-0.264144
wild	0.804802	-0.998183	-0.0395686	-0.49383	-0.121839	0.847368	-0.703146	0.659121	0.710125	0.500663	0.717997	-0.47804	0.0232886	-0.810497	-0.0604439	-0.473882	-0.501146	-0.854757	-0.305644
wild	0.763937	-1.10829	-0.230656	-0.553737	-0.505778	0.615255	-0.779712	0.922105	0.601487	0.78329	0.744443	-0.265411	0.227723	-0.908379	0.0483551	-0.355506	-0.445766	-0.71668	-0.347144
wild	0.804802	-0.998183	-0.0395686	-0.49383	-0.121839	0.847368	-0.652102	0.659121	0.710125	0.500663	0.717997	-0.47804	0.0232886	-0.810497	-0.0604439	-0.473882	-0.501146	-0.854757	-0.305644
wild	0.804802	-0.998183	-0.0395686	-0.49383	-0.121839	0.847368	-0.652102	0.659121	0.710125	0.500663	0.717997	-0.47804	0.0232886	-0.810497	-0.0604439	-0.473882	-0.501146	-0.854757	-0.305644
wild	0.437022	-0.998183	-0.0395686	-0.48994	0.518059	0.847368	-0.652102	0.659121	0.710125	0.712633	0.717997	-0.47804	0.0914334	-0.810497	-0.0604439	-0.521232	-0.501146	-0.854757	-0.305644
wild	0.559615	-0.888077	-0.0395686	-0.493052	-0.441789	0.692626	-0.728668	0.396137	0.492849	0.430007	0.506424	-0.389032	0.227723	-0.810497	-0.0604439	-0.450206	-0.445766	-0.692314	-0.264144
wild	0.518751	-0.777971	-0.0395686	-0.557627	-0.569768	0.692626	-0.677624	0.396137	0.357052	0.288693	0.506424	-0.186294	0.295868	-0.810497	-0.0604439	-0.450206	-0.445766	-0.692314	-0.264144
wild	0.110107	-0.777971	-0.0395686	-0.666548	-0.889717	0.460514	-0.652102	0.176983	0.357052	-0.559187	0.374192	-0.0577274	0.341298	-0.810497	-0.0604439	-0.18978	-0.445766	-0.554237	-0.201894
wild	0.2327	-0.777971	-0.0395686	-0.649432	-0.889717	0.537884	-0.652102	0.176983	0.357052	-0.559187	0.453531	-0.0280583	0.341298	-0.810497	-0.0604439	-0.166105	-0.445766	-0.554237	-0.201894
wild	0.273564	-0.557759	-0.230656	-0.47049	-0.569768	0.537884	-0.601058	0.352306	0.43853	0.99526	0.453531	-0.428591	0.341298	-0.712614	0.0483551	-0.213455	-0.418076	-0.806024	-0.181144
wild	0.845666	-0.998183	-0.421744	-0.453374	0.39008	0.821578	-0.703146	1.00977	0.682966	0.500663	0.665104	-0.359363	0.136863	-0.810497	0.157154	-0.434423	-0.473456	-0.757291	-0.305644
wild	-0.0942152	-1.10829	-0.230656	-0.461154	0.582049	0.357352	-0.601058	0.396137	0.221254	0.99526	0.268406	-0.428591	0.409443	-0.712614	0.0483551	-0.41864	-0.445766	-0.806024	-0.181144
wild	0.845666	-0.998183	-0.421744	-0.455708	0.39008	0.821578	-0.703146	1.00977	0.574328	0.288693	0.61221	-0.359363	0.159578	-0.810497	0.157154	-0.434423	-0.473456	-0.757291	-0.305644
wild	0.273564	-0.557759	0.342606	-0.445593	0.582049	0.537884	-0.601058	0.308475	0.411371	0.99526	0.453531	-0.191238	0.341298	-0.712614	0.0483551	-0.41864	-0.390386	-0.806024	-0.160394
wild	0.437022	-0.888077	-0.230656	-0.589525	-0.249819	0.769997	-0.75419	0.527629	0.682966	0.14738	0.559317	-0.136845	0.227723	-0.810497	0.157154	-0.260805	-0.418076	-0.643581	-0.222644
wild	0.845666	-0.777971	0.151519	-0.47438	0.518059	0.873159	-0.62658	1.0536	0.791604	0.57132	0.744443	-0.408812	0.114148	-0.712614	-0.0604439	-0.481773	-0.390386	-0.838513	-0.201894
wild	0.437022	1.20394	0.533694	-0.202854	0.518059	0.0220781	0.190126	-0.305155	0.221254	0.35935	0.294852	0.120287	-0.158431	-0.321084	-0.278042	-0.0319455	-0.0581069	-0.204983	0.441357
wild	0.355293	-0.888077	-0.0395686	-0.613644	-0.505778	0.537884	-0.703146	0.439967	0.43853	-0.135247	0.453531	-0.0775068	0.273153	-0.810497	0.157154	-0.205563	-0.418076	-0.627336	-0.264144
wild	0.559615	0.433195	0.342606	-0.516392	0.32609	0.434723	-0.320315	-0.348986	0.492849	0.288693	0.559317	0.0560042	0.136863	-0.516849	-0.0604439	0.110105	-0.279626	0.119905	0.109357
wild	0.559615	0.433195	0.342606	-0.516392	0.32609	0.434723	-0.320315	-0.348986	0.492849	0.288693	0.559317	0.0560042	0.136863	-0.516849	-0.0604439	0.110105	-0.279626	0.119905	0.109357
wild	0.559615	0.433195	0.342606	-0.516392	0.32609	0.434723	-0.320315	-0.348986	0.492849	0.288693	0.559317	0.0560042	0.136863	-0.516849	-0.0604439	0.110105	-0.279626	0.119905	0.109357
wild	0.60048	-0.777971	-0.230656	-0.48605	0.0701303	0.821578	-0.652102	0.746783	0.655806	0.430007	0.638657	-0.255521	0.159578	-0.810497	-0.0604439	-0.355506	-0.390386	-0.708558	-0.284894
wild	0.437022	0.433195	0.342606	-0.558405	-0.505778	0.434723	-0.345837	-0.392816	0.46569	0.430007	0.638657	0.199405	0.250438	-0.418967	-0.0604439	0.0864302	-0.224247	0.241738	0.171607
wild	-0.13508	0.873619	0.533694	-0.151506	0.454069	-0.132664	0.0625162	-0.831123	-0.0503411	-0.347217	0.0568333	-0.136845	0.136863	-0.125319	-0.169243	-0.0792958	0.0249629	-0.294327	0.482857
wild	-0.13508	0.873619	0.533694	-0.151506	0.454069	-0.132664	0.0625162	-0.831123	-0.0503411	-0.347217	0.0568333	-0.136845	0.136863	-0.125319	-0.169243	-0.0792958	0.0249629	-0.294327	0.482857
wild	-0.13508	0.873619	0.533694	-0.151506	0.454069	-0.132664	0.0625162	-0.831123	-0.0503411	-0.347217	0.0568333	-0.136845	0.136863	-0.125319	-0.169243	-0.0792958	0.0249629	-0.294327	0.482857
wild	-0.13508	0.873619	0.533694	-0.151506	0.454069	-0.132664	0.0625162	-0.831123	-0.0503411	-0.347217	0.0568333	-0.136845	0.136863	-0.125319	-0.169243	-0.0792958	0.0249629	-0.294327	0.482857
wild	0.763937	1.20394	-0.0395686	0.402437	1.92584	0.17682	0.624002	0.133152	0.302733	1.70183	0.321299	-0.280246	-0.181146	0.266211	0.0483551	0.165347	0.0249629	-0.562359	0.482857
wild	0.763937	1.20394	-0.0395686	0.421888	1.92584	0.17682	0.624002	0.176983	0.302733	1.70183	0.321299	-0.300025	-0.226576	0.266211	0.0483551	0.133781	0.0249629	-0.586725	0.482857
wild	0.763937	1.20394	-0.0395686	0.421888	1.92584	0.17682	0.624002	0.176983	0.302733	1.70183	0.321299	-0.300025	-0.226576	0.266211	0.0483551	0.133781	0.0249629	-0.586725	0.482857
wild	0.150971	-0.227441	0.342606	-0.593415	-0.633758	0.383143	-0.62658	-0.655801	0.329892	-0.48853	0.374192	0.060949	0.386728	-0.614732	0.157154	-0.0871875	-0.307316	0.461037	-0.0358934
wild	0.150971	-0.227441	0.342606	-0.593415	-0.633758	0.383143	-0.62658	-0.655801	0.329892	-0.48853	0.374192	0.060949	0.386728	-0.614732	0.157154	-0.0871875	-0.307316	0.461037	-0.0358934
wild	0.968259	-1.3285	-0.230656	-0.430033	0.518059	1.10527	-0.907322	-0.261324	1.87798	1.27789	0.903122	-1.94666	-1.77119	-0.908379	-0.386841	-1.70499	-0.971875	-1.72383	-0.575394
wild	0.110107	1.09383	0.342606	0.118464	0.2621	-0.261615	0.419825	-0.524308	0.0854565	0.14738	-0.0489528	0.486206	0.636592	0.364093	0.157154	0.662526	-0.00272704	0.160516	0.524358
wild	0.110107	1.09383	0.342606	0.118464	0.2621	-0.261615	0.419825	-0.524308	0.0854565	0.14738	-0.0489528	0.486206	0.636592	0.364093	0.157154	0.662526	-0.00272704	0.160516	0.524358
wild	0.110107	1.09383	0.342606	0.118464	0.2621	-0.261615	0.419825	-0.524308	0.0854565	0.14738	-0.0489528	0.486206	0.636592	0.364093	0.157154	0.662526	-0.00272704	0.160516	0.524358
wild	0.110107	1.09383	0.342606	0.118464	0.2621	-0.261615	0.419825	-0.524308	0.0854565	0.14738	-0.0489528	0.486206	0.636592	0.364093	0.157154	0.662526	-0.00272704	0.160516	0.524358
wild	0.110107	1.09383	0.342606	0.118464	0.2621	-0.261615	0.419825	-0.524308	0.0854565	0.14738	-0.0489528	0.486206	0.636592	0.364093	0.157154	0.662526	-0.00272704	0.160516	0.524358
wild	0.110107	1.09383	0.342606	0.118464	0.2621	-0.261615	0.419825	-0.524308	0.0854565	0.14738	-0.0489528	0.486206	0.636592	0.364093	0.157154	0.662526	-0.00272704	0.160516	0.524358
wild	-0.829774	0.763513	0.724782	-0.658768	-1.14568	-0.235825	-0.601058	-1.31326	0.00397791	-1.97232	-0.128292	0.718614	0.772882	-0.223202	-0.0604439	0.481016	-0.113487	0.62348	0.316857
wild	0.641344	1.20394	0.724782	-0.36079	1.28594	0.099449	0.0880382	0.133152	0.166935	0.99526	0.532871	-0.00333403	-0.203861	-0.223202	-0.0604439	-0.0240538	-0.196557	-0.310571	0.316857
wild	0.477886	0.653407	0.724782	-0.500832	0.19811	0.331562	-0.243749	-0.436647	0.302733	0.14738	0.427085	0.253798	0.364013	-0.223202	-0.0604439	0.181131	-0.113487	0.168638	0.316857
wild	0.314429	0.653407	0.724782	-0.541289	0.0701303	0.279981	-0.269271	-0.655801	0.302733	-0.27656	0.427085	0.36753	0.364013	-0.223202	-0.0604439	0.220589	-0.113487	0.266104	0.316857
wild	0.273564	0.763513	0.151519	0.517583	0.965988	-0.106874	0.445347	0.922105	-0.0775007	0.641977	-0.154739	0.496096	1.13632	1.14715	0.701149	0.91506	0.661832	0.777802	0.399857
wild	-0.257673	0.433195	0.724782	-0.587191	-0.953707	-0.106874	-0.294793	-1.2256	-0.0503411	-1.05378	0.0568333	0.733449	0.477588	-0.125319	0.0483551	0.504691	-0.0581069	0.477281	0.399857
wild	0.314429	0.873619	-0.0395686	0.476348	1.15796	-0.184244	0.624002	-0.261324	-0.0503411	0.78329	-0.0753993	-0.581882	-0.544585	0.168328	0.157154	-0.0635124	-0.251937	-0.71668	0.192357
wild	0.437022	1.20394	0.533694	-0.441703	0.19811	0.408933	-0.0650942	0.00166025	0.329892	0.57132	0.61221	0.308192	0.205008	-0.223202	-0.169243	0.244265	-0.0857969	0.0711717	0.358357
wild	0.191836	0.983725	-0.0395686	0.211825	1.15796	-0.0810832	0.521913	-0.129832	0.112616	1.06592	-0.0489528	0.491151	0.295868	0.266211	0.157154	0.449449	0.0526528	-0.123761	0.524358
wild	0.191836	0.983725	-0.0395686	0.211825	1.15796	-0.0810832	0.521913	-0.129832	0.112616	1.06592	-0.0489528	0.491151	0.295868	0.266211	0.157154	0.449449	0.0526528	-0.123761	0.524358
wild	0.682209	1.20394	0.533694	-0.409805	0.901998	0.331562	0.0369941	-0.129832	0.411371	0.712633	0.532871	0.0560042	0.0460035	-0.223202	-0.169243	0.0706468	-0.0857969	-0.123761	0.296107
wild	-0.584588	-0.667865	0.342606	-0.668882	-1.27366	0.357352	-0.703146	-0.173663	0.112616	-0.983127	0.162619	-0.364308	-0.249291	-0.614732	0.0483551	-0.489665	-0.501146	-0.757291	-0.264144
wild	0.763937	1.20394	0.533694	-0.360012	0.838009	0.383143	0.0625162	-0.0860012	0.520009	0.853947	0.585764	0.0856733	0.0232886	-0.125319	-0.169243	0.0154048	-0.0857969	-0.140005	0.296107
wild	0.396158	1.09383	0.151519	0.274844	0.901998	-0.106874	0.470869	-0.173663	1.11752	0.78329	0.0832799	0.238964	0.250438	0.168328	0.0483551	0.378424	-0.00272704	-0.0669055	0.503608
wild	0.396158	1.09383	0.151519	0.274844	0.901998	-0.106874	0.470869	-0.173663	1.11752	0.78329	0.0832799	0.238964	0.250438	0.168328	0.0483551	0.378424	-0.00272704	-0.0669055	0.503608
wild	0.396158	1.09383	0.151519	0.274844	0.901998	-0.106874	0.470869	-0.173663	1.11752	0.78329	0.0832799	0.238964	0.250438	0.168328	0.0483551	0.378424	-0.00272704	-0.0669055	0.503608
wild	0.559615	-0.00722918	0.342606	-0.579411	-0.249819	0.408933	-0.62658	-1.31326	0.547168	0.430007	0.532871	0.0362248	0.295868	-0.516849	0.0483551	-0.102971	-0.251937	0.257982	0.0471068
wild	-0.0124863	0.873619	-0.0395686	0.247613	0.19811	-0.235825	0.419825	-0.524308	-0.0503411	0.0767232	-0.128292	0.436758	0.500303	0.364093	0.0483551	0.575717	0.0526528	0.0792939	0.607358
wild	0.2327	0.983725	0.151519	0.129356	0.518059	-0.184244	0.470869	-0.436647	1.00888	0.288693	-0.0225063	0.214239	0.0914334	0.0704457	-0.0604439	0.252156	0.191103	-0.221227	0.607358
wild	0.2327	0.983725	0.151519	0.129356	0.518059	-0.184244	0.470869	-0.436647	1.00888	0.288693	-0.0225063	0.214239	0.0914334	0.0704457	-0.0604439	0.252156	0.191103	-0.221227	0.607358
wild	0.2327	0.983725	0.151519	0.129356	0.518059	-0.184244	0.470869	-0.436647	1.00888	0.288693	-0.0225063	0.214239	0.0914334	0.0704457	-0.0604439	0.252156	0.191103	-0.221227	0.607358
wild	-0.625452	0.543301	-0.0395686	0.109906	-0.889717	-0.674261	0.266693	-1.26943	-0.593532	-1.05378	-0.498544	0.871905	0.727452	0.461976	0.157154	0.780901	0.191103	0.387937	0.628108
wild	0.2327	0.983725	0.151519	0.154252	0.454069	-0.390567	0.470869	-0.436647	0.927402	0.0767232	-0.181185	0.214239	0.0914334	0.0704457	-0.0604439	0.331073	0.191103	-0.15625	0.607358
wild	0.2327	0.983725	0.151519	0.154252	0.454069	-0.390567	0.470869	-0.436647	0.927402	0.0767232	-0.181185	0.214239	0.0914334	0.0704457	-0.0604439	0.331073	0.191103	-0.15625	0.607358
wild	0.0283781	1.20394	0.342606	-0.174846	0.19811	-0.235825	0.241171	-0.655801	-0.0503411	-0.205904	0.00394027	0.407089	0.182293	0.0704457	-0.0604439	0.36264	0.163413	-0.091272	0.628108
wild	0.355293	0.543301	0.533694	-0.428477	0.39008	-0.64847	0.11356	-2.14605	0.0854565	0.218037	-0.52499	0.515875	0.886457	0.0704457	-0.0604439	0.875602	0.191103	0.0955382	0.586608
wild	-0.0533507	0.543301	-0.230656	0.514471	0.13412	-0.545309	0.59848	-0.918785	-0.484893	0.500663	-0.445651	-0.12201	-0.135716	0.657741	-0.278042	0.0864302	0.246482	-0.481137	0.628108
wild	0.355293	0.873619	-0.230656	0.519139	1.5419	-0.158454	0.751612	-0.0421705	-0.0775007	1.34854	-0.0489528	-0.0181686	-0.113001	0.364093	-0.0604439	0.181131	0.0526528	-0.26996	0.462107
wild	0.355293	0.873619	-0.230656	0.519139	1.5419	-0.158454	0.751612	-0.0421705	-0.0775007	1.34854	-0.0753993	-0.0181686	-0.113001	0.364093	-0.0604439	0.181131	0.0526528	-0.26996	0.462107
wild	0.355293	0.873619	-0.0395686	0.517583	1.47791	-0.184244	0.700568	-0.0421705	0.0311374	1.27789	-0.0489528	0.0115005	-0.0902862	0.364093	0.0483551	0.196914	0.0526528	-0.261838	0.420607
wild	0.110107	1.09383	-0.0395686	0.286514	0.646039	-0.261615	0.521913	-0.436647	-0.13182	0.430007	-0.101846	0.159846	0.0232886	0.168328	-0.169243	0.252156	0.163413	-0.278082	0.628108
wild	-0.216808	0.543301	-0.230656	0.743206	1.34993	-0.313196	0.777134	-0.348986	-0.158979	-0.135247	-0.234079	-0.64122	-0.88531	0.755623	-0.278042	-0.260805	0.0526528	-0.944102	0.337607
wild	-0.216808	0.543301	-0.230656	0.743206	1.34993	-0.313196	0.777134	-0.348986	-0.158979	-0.135247	-0.234079	-0.64122	-0.88531	0.755623	-0.278042	-0.260805	0.0526528	-0.944102	0.337607
wild	-0.543724	1.20394	0.342606	-0.193518	-0.889717	-0.519519	0.164604	-1.09411	-0.403415	-1.26575	-0.286972	0.728504	0.613877	0.168328	-0.0604439	0.725659	0.246482	0.119905	0.711108
wild	0.273564	0.873619	-0.230656	0.564264	1.22195	-0.235825	0.777134	-0.217493	-0.13182	1.06592	-0.101846	-0.0478377	-0.158431	0.364093	-0.0604439	0.141672	0.0803428	-0.278082	0.482857
wild	0.273564	0.873619	-0.230656	0.564264	1.22195	-0.235825	0.777134	-0.217493	-0.13182	1.06592	-0.101846	-0.0478377	-0.158431	0.364093	-0.0604439	0.141672	0.0803428	-0.278082	0.482857
wild	0.518751	1.31404	0.533694	-0.444037	0.00614044	0.099449	0.011472	-0.261324	0.139776	-0.347217	0.268406	0.362585	0.409443	-0.0274368	-0.0604439	0.473124	0.135723	0.0143164	0.482857
wild	-0.870639	1.09383	0.342606	-0.593415	-1.78558	-0.313196	0.0369941	-1.66391	-0.267617	-1.40707	-0.392758	1.14387	0.545733	0.168328	-0.169243	0.899277	0.329552	0.469159	0.648858
wild	-0.380266	-0.447653	-0.0395686	-0.293881	-0.441789	0.408933	-0.396881	-0.962616	1.25332	-1.1951	0.479978	-0.898352	-0.590015	-0.614732	-0.49564	-0.915818	-0.528836	-1.3096	-0.264144
wild	-0.13508	-0.447653	0.151519	-0.434701	-1.52962	0.357352	-0.652102	-1.2256	1.14468	-1.47772	0.215513	-0.64122	-0.431011	-0.418967	-0.49564	-0.78955	-0.335006	-0.253716	-0.0773934
wild	-0.543724	0.543301	-0.421744	0.708195	1.28594	-0.519519	0.828178	-0.348986	-0.729329	1.13657	-0.207632	-0.146735	-0.408296	0.461976	-0.169243	-0.000378643	0.0526528	-0.359304	0.399857
wild	0.150971	0.763513	-0.421744	0.698081	1.28594	-0.338986	0.8537	-0.348986	-0.376255	0.99526	-0.339865	-0.1319	-0.362866	0.657741	-0.0604439	0.00751307	0.108033	-0.334938	0.420607
wild	0.150971	0.763513	-0.421744	0.715197	1.22195	-0.338986	0.8537	-0.348986	-0.376255	0.99526	-0.339865	-0.126955	-0.362866	0.755623	-0.278042	0.00751307	0.108033	-0.334938	0.420607
wild	0.150971	0.763513	-0.421744	0.715197	1.22195	-0.338986	0.8537	-0.348986	-0.376255	0.99526	-0.339865	-0.126955	-0.362866	0.657741	-0.0604439	0.00751307	0.108033	-0.334938	0.420607
wild	0.150971	0.543301	-0.421744	0.701193	1.22195	-0.338986	0.879222	-0.348986	-0.294777	1.20723	-0.366311	-0.0775068	-0.385581	0.755623	-0.278042	-0.0398372	0.218792	-0.383671	0.399857
wild	0.150971	0.763513	-0.421744	0.710529	1.22195	-0.338986	0.8537	-0.348986	-0.376255	1.20723	-0.339865	-0.126955	-0.362866	0.755623	-0.278042	-0.0398372	0.108033	-0.383671	0.420607
wild	-0.666317	0.543301	-0.230656	0.708973	0.0701303	-0.803212	0.649524	-1.35709	-0.783648	-0.629844	-0.736563	0.00655567	-0.0902862	0.951388	-0.386841	0.0154048	0.357242	-0.351182	0.648858
wild	-0.78891	1.20394	0.724782	-0.0869308	-1.08169	-0.62268	0.139082	-1.57625	-0.566372	-1.61904	-0.419204	0.486206	0.818312	0.461976	0.157154	0.686201	0.468002	-0.131883	0.835608
wild	0.273564	1.42415	-0.0395686	0.480238	1.34993	-0.287406	0.828178	-0.261324	-0.13182	0.924603	-0.101846	-0.0181686	-0.135716	0.364093	-0.0604439	0.228481	0.301862	-0.60297	0.669608
wild	-0.216808	0.653407	-0.421744	0.828009	0.901998	-0.545309	0.930266	-0.699631	-0.539213	0.641977	-0.498544	-0.186294	-0.544585	0.853506	-0.386841	-0.150321	0.301862	-0.473015	0.690358
wild	-1.76966	-0.888077	0.151519	-0.699225	-4.34517	-0.957954	-0.62658	-2.935	-0.973765	-3.73874	-1.02747	0.565324	-0.0448563	0.0704457	-0.604439	-0.205563	0.191103	0.485403	0.275357
wild	-1.6062	-0.447653	-0.612831	1.02951	-1.46563	-1.3706	0.8537	-2.14605	-1.43548	-1.76035	-1.39773	-0.537378	-0.453725	1.63657	-1.58363	-0.615933	1.38177	-1.13903	0.856358
wild	-0.13508	0.102877	-0.612831	0.861463	1.09397	-0.571099	0.981311	-0.61197	-0.566372	0.78329	-0.52499	-0.250577	-0.590015	1.14715	-0.49564	-0.205563	0.634142	-0.513626	0.669608
wild	-0.13508	0.102877	-0.612831	0.861463	1.09397	-0.571099	0.981311	-0.61197	-0.566372	0.78329	-0.52499	-0.250577	-0.590015	1.14715	-0.49564	-0.205563	0.634142	-0.513626	0.669608
wild	-0.257673	1.64436	0.533694	-0.000571719	0.32609	-0.493728	0.521913	-0.962616	-0.240458	-0.7005	-0.128292	0.585103	0.704737	0.559858	0.157154	0.749334	0.523382	-0.172494	0.897858
wild	-0.175944	1.75447	0.724782	0.0243246	0.518059	-0.364777	0.59848	-0.874954	-0.349096	-0.347217	-0.154739	0.471372	0.477588	0.461976	0.0483551	0.63885	0.468002	-0.318693	0.856358
wild	-0.298537	1.75447	0.533694	0.0235466	0.518059	-0.442148	0.59848	-1.00645	-0.349096	-0.629844	-0.234079	0.461482	0.477588	0.461976	0.0483551	0.63885	0.468002	-0.326815	0.856358
wild	-0.502859	1.09383	0.533694	-0.277543	-1.14568	-0.313196	-0.14166	0.308475	-0.865127	-1.33641	-0.339865	-1.70931	-0.52187	-2.08297	1.89794	-0.544907	-2.05178	0.379815	-2.25615
wild	-0.502859	1.09383	0.533694	-0.277543	-1.14568	-0.313196	-0.14166	0.308475	-0.865127	-1.33641	-0.339865	-1.70931	-0.52187	-2.08297	1.89794	-0.544907	-2.05178	0.379815	-2.25615
wild	-0.175944	0.543301	-0.803919	1.32282	1.86185	-0.725841	1.44071	-0.524308	-0.70217	1.20723	-0.763009	-0.700558	-1.45318	1.53868	-1.69243	-0.900034	1.60329	-1.39894	1.12611
wild	-0.584588	-1.43861	-0.612831	-0.144504	-1.33765	0.0220781	-0.498969	0.439967	-0.0775007	-0.983127	-0.260525	-0.576937	-0.908025	0.364093	-1.14843	-1.17624	-0.00272704	-0.732925	2.24661
wild	-0.257673	0.543301	-0.803919	1.33527	1.60589	-0.674261	1.38966	-0.524308	-0.729329	1.27789	-0.710116	-0.651109	-1.45318	1.53868	-1.69243	-0.892143	1.63098	-1.39894	1.10536
wild	0.355293	1.86457	0.533694	0.167478	1.5419	-0.0295026	0.624002	-0.305155	0.0311374	0.78329	0.0568333	-0.0873965	0.00057361	0.364093	-0.0604439	0.165347	0.384932	-0.732925	0.648858
wild	-0.748046	-0.888077	-0.421744	-0.100935	-1.46563	-0.106874	-0.371359	0.264645	-0.267617	-1.33641	-0.339865	-0.245632	-0.635445	0.266211	-0.822037	-0.939493	0.0803428	-0.448648	2.41261
wild	-0.666317	1.64436	0.533694	0.278734	0.454069	-0.364777	0.649524	-0.524308	-0.647851	0.0767232	-0.154739	0.53071	0.863742	0.657741	0.157154	0.765118	0.744901	-0.440526	1.06386
wild	-0.748046	0.653407	-0.421744	0.861463	0.00614044	-0.854793	0.904744	-1.31326	-1.67991	-0.417874	-1.13326	-0.893407	-0.74902	0.657741	-0.713238	-0.69485	0.994111	-0.749169	0.0263567
wild	-0.625452	1.53425	0.533694	0.361981	0.0701303	-0.803212	0.930266	-1.26943	-0.756489	-0.7005	-0.551437	0.555434	0.931887	0.853506	-0.169243	0.946627	0.911041	-0.188738	1.08461
wild	0.396158	0.873619	0.342606	0.055445	1.28594	0.099449	0.317737	-0.436647	-0.267617	0.853947	0.0568333	-0.250577	-0.135716	0.266211	-0.278042	-0.0792958	0.191103	-0.505504	0.358357
wild	-0.0533507	1.75447	0.342606	0.342531	1.09397	-0.493728	0.930266	-0.61197	-0.321936	0.35935	-0.286972	0.501041	0.613877	0.755623	-0.0604439	0.804576	0.772591	-0.440526	1.04311
wild	-0.707181	1.09383	0.151519	0.136358	0.00614044	-0.519519	0.292215	-1.2256	-0.566372	-1.1951	-0.472097	0.491151	0.636592	0.657741	-0.278042	0.567825	0.661832	-0.172494	0.877108
wild	-0.829774	1.20394	0.151519	0.0920115	-0.0578494	-0.287406	0.521913	-1.62008	-0.67501	-0.135247	-0.392758	0.743338	0.772882	0.461976	0.0483551	0.717768	0.578762	-0.131883	0.856358
wild	-0.543724	0.653407	0.342606	-0.0270241	-0.569768	-0.338986	0.0625162	-1.40092	-0.376255	-0.841814	-0.339865	0.669166	0.477588	0.364093	-0.0604439	0.552042	0.606452	-0.0181724	0.794108
wild	-0.0533507	1.31404	-0.0395686	0.220383	0.965988	-0.132664	0.547435	-0.831123	-0.186139	0.57132	-0.128292	0.550489	0.841027	0.755623	0.265953	0.796685	0.384932	-0.172494	0.711108
wild	-0.339402	-0.447653	-0.421744	0.288848	0.2621	-0.0810832	0.0369941	0.00166025	0.0311374	-0.205904	-0.101846	0.00161082	0.136863	0.755623	-0.930836	-0.69485	0.357242	-0.594848	2.45411
wild	-0.993232	1.31404	-0.0395686	0.410996	-0.0578494	-1.03533	0.572957	-1.70774	-0.919446	-1.26575	-0.842349	1.16365	1.22718	0.951388	0.0483551	1.2544	1.0218	-0.0993942	1.31286
wild	-0.502859	-0.888077	-0.612831	0.243723	-0.825728	-0.132664	-0.116138	-1.92689	-0.294777	-0.347217	-0.339865	-0.0676171	-0.408296	0.951388	-0.822037	-0.900034	0.551072	-0.700436	2.35036
wild	-0.298537	-0.117335	-0.612831	0.316078	0.0701303	-0.210035	0.164604	-1.44475	-0.186139	0.0767232	-0.286972	0.20435	0.0914334	0.657741	-0.604439	-0.615933	0.384932	-0.497381	0.524358
wild	-0.298537	-0.117335	-0.612831	0.316078	0.0701303	-0.210035	0.164604	-1.44475	-0.186139	0.0767232	-0.286972	0.20435	0.0914334	0.657741	-0.604439	-0.615933	0.384932	-0.497381	0.524358
wild	-0.502859	0.653407	-0.0395686	0.286514	-0.185829	-0.64847	0.317737	-1.13794	-0.70217	-0.559187	-0.472097	1.04003	1.27261	0.853506	-0.0604439	1.1676	0.827971	0.0630495	1.12611
wild	-0.870639	-0.00722918	-0.230656	0.495799	-0.697748	-0.674261	0.624002	-1.92689	-0.593532	-0.771157	-0.763009	-0.1319	-0.499155	0.266211	-0.930836	-0.434423	0.0803428	-0.846635	0.254607
wild	-0.339402	0.983725	-0.612831	1.15477	1.34993	-0.854793	1.36414	-0.787293	-0.756489	0.712633	-0.763009	0.461482	0.636592	0.951388	0.157154	0.836143	1.10487	-0.643581	1.25061
wild	-0.870639	-1.3285	-0.995006	0.40944	-1.14568	-0.390567	-0.0650942	-1.75157	-0.512053	-0.771157	-0.419204	-0.290135	-1.29418	0.559858	-1.25723	-1.22359	0.744901	-0.684192	0.296107
wild	-0.911503	-1.2184	-1.18609	0.45223	-0.0578494	-0.62268	0.139082	0.483798	-0.213298	0.35935	-0.710116	0.154901	-0.79445	0.853506	-1.25723	-1.04998	0.772591	-0.448648	0.254607
wild	-1.07496	0.433195	-0.230656	0.551815	-1.20967	-0.932164	0.445347	-1.88306	-0.973765	-1.33641	-0.895242	1.56418	1.54519	1.34292	-0.0604439	1.6411	1.38177	0.322959	1.68636
wild	-0.78891	0.873619	-0.230656	0.684077	0.518059	-0.725841	0.981311	-1.70774	-0.837967	-0.629844	-0.630776	1.09937	1.2499	1.04927	-0.49564	0.844035	1.18794	0.225493	1.37511
wild	-1.36101	0.653407	-0.803919	0.669295	-1.6576	-1.13849	0.879222	-2.14605	0.275573	-1.68969	-1.2126	1.73725	1.43162	1.14715	-0.49564	1.62531	1.60329	0.672213	1.66561
wild	-2.13744	-0.337547	-0.230656	0.509025	-1.72159	-0.906373	0.445347	-1.05028	-0.919446	-2.11363	-1.63574	0.955967	0.227723	0.364093	-0.930836	-0.268697	0.855661	0.387937	1.02236
wild	-1.76966	-0.337547	-0.612831	0.395435	-2.10552	-1.57692	0.445347	-1.66391	-1.67991	-2.46692	-1.37128	1.38617	0.818312	0.853506	-1.14843	0.0548634	1.32639	0.777802	0.960108
wild	-0.502859	1.53425	-0.421744	0.716753	0.518059	-0.777422	0.981311	-1.13794	-0.67501	0.00606648	-0.657223	1.24771	1.43162	1.14715	-0.169243	1.14392	1.07718	0.290471	1.45811
wild	-0.339402	-0.888077	-0.995006	0.673185	0.19811	-0.545309	0.394303	1.00977	-0.593532	-0.559187	-0.710116	-0.117066	-0.70359	0.755623	-0.822037	-0.765875	0.772591	-0.278082	0.296107
wild	-0.339402	-0.888077	-0.995006	0.673185	0.19811	-0.545309	0.394303	1.00977	-0.349096	-0.559187	-0.710116	-0.117066	-0.70359	0.755623	-0.822037	-0.868467	0.772591	-0.278082	0.171607
wild	-0.339402	-0.888077	-0.995006	0.673185	0.19811	-0.545309	0.394303	1.00977	-0.349096	-0.559187	-0.710116	-0.117066	-0.70359	0.755623	-0.822037	-0.868467	0.772591	-0.278082	0.171607
wild	-0.625452	-0.998183	-0.995006	0.623392	-0.377799	-0.210035	0.394303	0.922105	-0.457734	-0.205904	-0.577883	0.140067	-0.88531	0.755623	-1.14843	-0.813225	0.689521	-0.0181724	0.233857
wild	-0.625452	-0.998183	-0.995006	0.623392	-0.377799	-0.210035	0.394303	0.922105	-0.457734	-0.205904	-0.577883	0.140067	-0.88531	0.755623	-1.14843	-0.813225	0.689521	-0.0181724	0.233857
wild	-0.666317	-1.10829	-1.18609	0.597718	-0.889717	-0.184244	0.292215	0.61529	-0.457734	-0.559187	-0.736563	0.278522	-0.74902	1.04927	-0.930836	-0.773767	0.911041	-0.0750277	0.358357
wild	-1.07496	-1.3285	-1.18609	0.536255	-1.20967	-0.442148	0.164604	0.439967	-0.756489	-0.983127	-0.842349	0.451592	-0.65816	0.755623	-1.14843	-0.7422	1.04949	0.0143164	0.441357
wild	-0.993232	-0.227441	-0.803919	0.641287	-0.313809	-0.932164	0.802656	0.659121	-0.865127	-0.771157	-0.895242	0.624662	-0.181146	0.657741	-0.822037	-0.537015	0.689521	0.387937	0.379107
wild	-0.625452	-2.09924	-1.56827	0.5736	-0.633758	-0.313196	0.0625162	-1.97072	-0.403415	-0.135247	-0.551437	-0.181349	-1.27146	1.24504	-1.69243	-1.27095	1.54791	-0.60297	0.628108
wild	-2.05571	0.543301	-0.803919	0.641287	-2.55345	-1.57692	0.624002	-0.831123	-1.59843	-1.40707	-1.18615	1.13398	0.591162	0.0704457	-1.25723	-0.000378643	1.2987	0.590992	0.856358
wild	-2.05571	0.543301	-0.803919	0.705083	-2.42547	-1.57692	0.624002	-0.831123	-1.73423	-2.67889	-1.37128	1.13398	0.386728	0.0704457	-1.25723	-0.000378643	1.2987	0.452914	0.856358
wild	-2.13744	1.09383	-0.803919	0.822563	-1.20967	-0.957954	1.15996	-0.524308	-1.73423	-0.48853	-1.37128	0.407089	-0.0902862	0.0704457	-1.14843	-0.355506	0.634142	0.0468051	0.482857
wild	-1.0341	-1.87903	-1.56827	0.640508	-1.27366	-0.59689	0.0880382	0.527629	-0.70217	-0.771157	-0.842349	0.238964	-1.11246	1.53868	-1.69243	-1.14468	1.74174	-0.294327	0.669608
wild	-0.870639	-0.888077	-1.18609	0.822563	-0.0578494	-0.64847	0.496391	1.18509	-0.430574	0.218037	-0.577883	0.412033	-0.771735	1.04927	-1.14843	-0.69485	1.2987	0.128027	0.545108
wild	-0.870639	-0.888077	-1.18609	0.822563	-0.0578494	-0.64847	0.496391	1.18509	-0.430574	0.218037	-0.577883	0.412033	-0.771735	1.04927	-1.14843	-0.69485	1.2987	0.128027	0.545108
wild	-0.461995	-1.10829	-1.18609	0.806225	0.0701303	-0.442148	0.470869	1.27275	-0.430574	0.35935	-0.577883	0.288412	-0.93074	0.853506	-1.25723	-0.813225	1.04949	0.00619419	0.379107
wild	-0.666317	-1.10829	-1.37718	0.773548	-0.249819	-0.545309	0.470869	1.31658	-0.376255	0.00606648	-0.68367	0.441703	-0.976169	0.853506	-1.14843	-0.702741	1.2987	0.128027	0.441357
wild	-1.07496	-1.10829	-1.37718	0.733092	-1.0177	-0.777422	0.419825	0.57146	-0.837967	-0.771157	-0.948135	0.654331	-0.680875	0.951388	-1.25723	-0.576474	1.35408	0.257982	0.545108
wild	-1.36101	-1.3285	-1.37718	0.698859	-1.52962	-0.957954	0.343259	0.264645	-1.00092	-1.33641	-1.10681	0.802677	-0.61273	1.24504	-1.25723	-0.505449	1.54791	0.339204	0.648858
wild	-1.0341	-1.3285	-1.37718	0.739316	-0.953707	-0.751632	0.343259	0.57146	-0.810808	-0.7005	-0.921688	0.609827	-0.680875	1.14715	-1.25723	-0.576474	1.40946	0.241738	0.586608
wild	-1.23842	-0.888077	-1.18609	0.963383	-0.313809	-0.803212	0.72609	0.659121	-0.810808	-0.841814	-0.948135	0.313136	-0.998884	1.14715	-1.47483	-0.852684	1.32639	-0.0587833	0.358357
wild	-1.11583	-0.888077	-1.18609	0.961049	-0.313809	-0.803212	0.72609	0.746783	-0.810808	-0.841814	-0.948135	0.0411696	-0.998884	1.14715	-1.47483	-1.03419	1.32639	-0.261838	0.358357
wild	-1.11583	-0.888077	-1.18609	0.961049	-0.313809	-0.803212	0.72609	0.746783	-0.810808	-0.841814	-0.948135	0.0411696	-0.998884	1.14715	-1.47483	-1.03419	1.32639	-0.261838	0.358357
wild	-0.952368	-1.10829	-1.37718	0.999949	0.00614044	-0.777422	0.624002	0.878275	-0.783648	-0.347217	-0.948135	-0.136845	-0.998884	1.34292	-1.47483	-1.14468	1.38177	-0.34306	0.399857
wild	-1.11583	-0.888077	-1.18609	0.961049	-0.313809	-0.803212	0.72609	0.746783	-0.810808	-0.841814	-0.948135	0.0411696	-0.998884	1.14715	-1.47483	-1.03419	1.32639	-0.261838	0.358357
wild	-0.952368	-1.10829	-1.37718	0.999949	0.00614044	-0.777422	0.624002	0.878275	-0.783648	-0.347217	-0.948135	-0.136845	-0.998884	1.34292	-1.47483	-1.121	1.38177	-0.34306	0.399857
wild	-1.11583	-0.888077	-1.37718	1.03185	-0.313809	-0.957954	0.72609	0.746783	-0.810808	-0.841814	-0.948135	0.0115005	-0.88531	1.14715	-1.47483	-0.884251	1.35408	-0.091272	0.420607
wild	-0.666317	-1.10829	-1.37718	0.999171	0.00614044	-0.64847	0.649524	1.22892	-0.70217	0.00606648	-0.763009	-0.146735	-1.08974	0.951388	-1.58363	-1.16835	1.10487	-0.416159	0.275357
wild	-0.952368	-1.2184	-1.37718	0.994503	-0.441789	-0.829003	0.624002	0.922105	-0.837967	-0.27656	-0.974581	0.0757836	-0.976169	1.14715	-1.36603	-1.01052	1.24332	-0.237471	0.358357
wild	-0.952368	-1.2184	-1.37718	0.994503	-0.441789	-0.829003	0.624002	0.922105	-0.837967	-0.27656	-0.974581	0.0757836	-0.976169	1.14715	-1.36603	-1.01052	1.24332	-0.237471	0.358357
wild	-1.6062	-1.3285	-1.37718	1.01395	-1.52962	-1.24165	0.777134	0.176983	-1.27252	-1.47772	-1.39773	-0.0775068	-0.771735	1.4408	-1.47483	-1.00263	1.63098	-0.0831498	0.586608
wild	-1.23842	-0.337547	-1.18609	1.32127	0.710029	-1.16428	1.3131	0.00166025	-0.919446	0.00606648	-1.05392	-0.576937	-1.08974	0.755623	-1.36603	-1.28673	0.744901	-0.448648	0.254607
wild	-0.78891	-0.337547	-1.18609	1.32127	0.710029	-1.00953	1.23653	0.00166025	-0.919446	0.35935	-1.05392	-0.527488	-1.08974	0.755623	-1.36603	-1.28673	0.744901	-0.448648	0.254607
wild	-1.15669	-0.998183	-1.37718	1.12988	-0.953707	-0.983744	0.904744	-0.568139	-1.10956	-0.417874	-1.15971	-0.552212	-1.38504	1.53868	-1.80123	-1.46035	1.38177	-0.732925	0.482857
wild	-0.993232	-2.09924	-1.75936	0.940042	0.710029	-1.16428	1.3131	-2.3652	-0.756489	-0.417874	-0.948135	-1.73898	-2.3845	1.34292	-1.80123	-2.39946	1.21563	-1.70759	0.379107
wild	-0.993232	-2.09924	-1.75936	0.943154	-0.761738	-1.16428	1.3131	-2.3652	-0.756489	-0.417874	-0.948135	-1.74887	-2.3845	1.34292	-1.80123	-2.39946	1.21563	-1.71571	0.379107
