# Supplementary material for: Genomic conservation of crop wild relatives: A case study of citrus
Source: PLoS Genet. 2023 Jun 20;19(6):e1010811. doi: 10.1371/journal.pgen.1010811 (PMC10321653; doi:10.1371/journal.pgen.1010811)
Supplement: S3 Table — (XLSX) [file pgen.1010811.s029.xlsx]

## Sheet: Supplementary Table. 3
Supplementary Table 3. Statistics of genome sequence of Fortunella and outgroup accessions used in this study.
No.	Accessions	Scientific name	SRRs	Source	Location	Reproductive types	Groups
1	Glossy	F.japonica	SRR8835198	PRJNA530315	N/A	apomictic	CULAPO
2	Normal	F.japonica	SRR8835197	PRJNA530315	N/A	apomictic	CULAPO
3	A02	F.japonica	SRR14766318	PRJNA736109	Zhejiang	apomictic	CULAPO
4	A03	F. crassifolia	SRR14766307	PRJNA736109	Guangxi	apomictic	CULAPO
5	A04	F. crassifolia	SRR14766313	PRJNA736109	Hunan	apomictic	CULAPO
6	A05	F. crassifolia	SRR14766306	PRJNA736109	Guangxi	apomictic	CULAPO
7	A06	F. crassifolia	SRR14766312	PRJNA736109	Fujian	apomictic	CULAPO
8	A10	F. crassifolia	SRR14766311	PRJNA736109	Hunan	apomictic	CULAPO
9	A12	F. crassifolia	SRR14766309	PRJNA736109	Zhejiang	apomictic	CULAPO
10	A13	F. crassifolia	SRR14766310	PRJNA736109	Guangxi	apomictic	CULAPO
11	A17	F. crassifolia	SRR14766305	PRJNA736109	Jiangxi	apomictic	CULAPO
12	A18	F. crassifolia	SRR14766308	PRJNA736109	Jiangxi	apomictic	CULAPO
13	FOR	F.japonica	SRR6188462	PRJNA414519	N/A	sexual	CULSEX
14	LYP1	F.japonica	SRR6415868	PRJNA422948	N/A	sexual	CULSEX
15	A01	F. crassifolia	SRR14766319	PRJNA736109	Zhejiang	sexual	CULSEX
16	A07	F.japonica	SRR14766316	PRJNA736109	Zhejiang	sexual	CULSEX
17	A09	F.japonica	SRR14766315	PRJNA736109	Guangxi	sexual	CULSEX
18	A11	F. crassifolia	SRR14766317	PRJNA736109	Zhejiang	sexual	CULSEX
19	A14	F.japonica	SRR14766314	PRJNA736109	Guangxi	sexual	CULSEX
20	LT01	F. hindsii	SRR14761133	PRJNA735863	Fujian	sexual	Transition
21	BLS07	F. hindsii	SRR14761148	PRJNA735863	Fujian	sexual	Transition
22	DB	F. hindsii	SRR14761144	PRJNA735863	Jiangxi	apomictic	WILDAPO
23	BZ01	F. hindsii	SRR14761147	PRJNA735863	Hunan	apomictic	WILDAPO
24	DYS002-5	F. hindsii	SRR14761142	PRJNA735863	Fujian	apomictic	WILDAPO
25	DYT01	F. hindsii	SRR14761141	PRJNA735863	Fujian	apomictic	WILDAPO
26	FC01	F. hindsii	SRR14761104	PRJNA735863	Fujian	apomictic	WILDAPO
27	GT01	F. hindsii	SRR14761134	PRJNA735863	Hunan	apomictic	WILDAPO
28	HK02	F. hindsii	SRR14761132	PRJNA735863	Jiangxi	apomictic	WILDAPO
29	HS03	F. hindsii	SRR14761131	PRJNA735863	Jiangxi	apomictic	WILDAPO
30	JK09	F. hindsii	SRR14761130	PRJNA735863	Fujian	apomictic	WILDAPO
31	LH10	F. hindsii	SRR14761129	PRJNA735863	Fujian	apomictic	WILDAPO
32	LY04	F. hindsii	SRR14761125	PRJNA735863	Zhejiang	apomictic	WILDAPO
33	MJS02	F. hindsii	SRR14761124	PRJNA735863	Zhejiang	apomictic	WILDAPO
34	MP12	F. hindsii	SRR14761123	PRJNA735863	Fujian	apomictic	WILDAPO
35	NQ03	F. hindsii	SRR14761122	PRJNA735863	Fujian	apomictic	WILDAPO
36	RYS	F. hindsii	SRR14761117	PRJNA735863	Fujian	apomictic	WILDAPO
37	SD01	F. hindsii	SRR14761116	PRJNA735863	Fujian	apomictic	WILDAPO
38	SK03	F. hindsii	SRR14761114	PRJNA735863	Fujian	apomictic	WILDAPO
39	SY02	F. hindsii	SRR14761117	PRJNA735863	Fujian	apomictic	WILDAPO
40	WH	F. hindsii	SRR14761108	PRJNA735863	Fujian	apomictic	WILDAPO
41	WP	F. hindsii	SRR14761107	PRJNA735863	Fujian	apomictic	WILDAPO
42	I1	F. hindsii	SRR14766308	PRJNA736109	Guangdong	apomictic	WILDAPO
43	J1	F. hindsii	SRR14766306	PRJNA736109	Guangdong	apomictic	WILDAPO
44	K1	F. hindsii	SRR14766305	PRJNA736109	Guangdong	apomictic	WILDAPO
45	P3-1	F. hindsii	SRR14766301	PRJNA736109	Fujian	apomictic	WILDAPO
46	DR01	F. hindsii	SRR14761143	PRJNA735863	Fujian	sexual	WILDSEX1
47	FC-7	F. hindsii	SRR14761137	PRJNA735863	Fujian	sexual	WILDSEX1
48	FC14	F. hindsii	SRR14761138	PRJNA735863	Fujian	sexual	WILDSEX1
49	LS	F. hindsii	SRR14761128	PRJNA735863	Fujian	sexual	WILDSEX1
50	LS4	F. hindsii	SRR14761127	PRJNA735863	Fujian	sexual	WILDSEX1
51	SY01	F. hindsii	SRR14761112	PRJNA735863	Fujian	sexual	WILDSEX1
52	TZ	F. hindsii	SRR14761109	PRJNA735863	Fujian	sexual	WILDSEX1
53	YSY02	F. hindsii	SRR14761105	PRJNA735863	Fujian	sexual	WILDSEX1
54	ZL01	F. hindsii	SRR14761104	PRJNA735863	Fujian	sexual	WILDSEX1
55	N1	F. hindsii	SRR14766303	PRJNA736109	Fujian	sexual	WILDSEX1
56	Y6-1	F. hindsii	SRR14766298	PRJNA736109	Fujian	sexual	WILDSEX1
57	PN	F. hindsii	SRR14761119	PRJNA735863	Guangdong	sexual	WILDSEX2
58	QLS	F. hindsii	SRR19016679	PRJNA735863	Guangdong	sexual	WILDSEX2
59	DSD-1	F. hindsii	SRR22345206	PRJNA735863	Guangdong	sexual	WILDSEX2
60	DSD-2	F. hindsii	SRR22345205	PRJNA735863	Guangdong	sexual	WILDSEX2
61	LZSZ-1	F. hindsii	SRR22345201	PRJNA735863	Guangdong	sexual	WILDSEX2
62	LZSZ-2	F. hindsii	SRR22345200	PRJNA735863	Guangdong	sexual	WILDSEX2
63	NXG-1	F. hindsii	SRR22345199	PRJNA735863	Guangdong	sexual	WILDSEX2
64	NXG-2	F. hindsii	SRR22345198	PRJNA735863	Guangdong	sexual	WILDSEX2
65	NXG-3	F. hindsii	SRR22345197	PRJNA735863	Guangdong	sexual	WILDSEX2
66	NXG-4	F. hindsii	SRR22345196	PRJNA735863	Guangdong	sexual	WILDSEX2
67	NXG-5	F. hindsii	SRR22345195	PRJNA735863	Guangdong	sexual	WILDSEX2
68	NXG-6	F. hindsii	SRR22345194	PRJNA735863	Guangdong	sexual	WILDSEX2
69	NXG-7	F. hindsii	SRR22345204	PRJNA735863	Guangdong	sexual	WILDSEX2
70	NXG-8	F. hindsii	SRR22345203	PRJNA735863	Guangdong	sexual	WILDSEX2
71	NXG-9	F. hindsii	SRR22345202	PRJNA735863	Guangdong	sexual	WILDSEX2
72	PN01	F. hindsii	SRR14761121	PRJNA735863	Guangdong	sexual	WILDSEX2
73	PN03	F. hindsii	SRR14761120	PRJNA735863	Guangdong	sexual	WILDSEX2
74	Ace	Atalantia buxifolia	SRR3988226	PRJNA327148	N/A	sexual	Outgroup
75	Amo	Atalantia buxifolia	SRR3989253	PRJNA327148	N/A	sexual	Outgroup
76	ARO	Atalantia buxifolia	SRR3989264	PRJNA327148	N/A	sexual	Outgroup
77	CDSJ	Atalantia buxifolia	SRR3989910	PRJNA327148	N/A	sexual	Outgroup
78	GDMM	Atalantia buxifolia	SRR3990142	PRJNA327148	N/A	sexual	Outgroup
79	HDGKZ	Atalantia buxifolia	SRR3990145	PRJNA327148	N/A	sexual	Outgroup
80	HKC	Atalantia buxifolia	SRR3988729	PRJNA327148	N/A	sexual	Outgroup
81	JBL	Atalantia buxifolia	SRR3988460	PRJNA327148	N/A	sexual	Outgroup
82	JMPG1	Atalantia buxifolia	SRR3990571	PRJNA327148	N/A	sexual	Outgroup
83	JMPG2	Atalantia buxifolia	SRR3990663	PRJNA327148	N/A	sexual	Outgroup
84	Sdi	Atalantia buxifolia	SRR3989214	PRJNA327148	N/A	sexual	Outgroup
85	SND	Atalantia buxifolia	SRR3990714	PRJNA327148	N/A	sexual	Outgroup
86	WNNL	Atalantia buxifolia	SRR3990759	PRJNA327148	N/A	sexual	Outgroup
87	WNSMW	Atalantia buxifolia	SRR3992564	PRJNA327148	N/A	sexual	Outgroup
88	WSD	Atalantia buxifolia	SRR3992888	PRJNA327148	N/A	sexual	Outgroup
