# Supplementary material for: Genomic conservation of crop wild relatives: A case study of citrus
Source: PLoS Genet. 2023 Jun 20;19(6):e1010811. doi: 10.1371/journal.pgen.1010811 (PMC10321653; doi:10.1371/journal.pgen.1010811)
Supplement: S4 Table — (XLSX) [file pgen.1010811.s030.xlsx]

## Sheet: Supplementary Table. 4
Supplementary Table 4. ABBA-BABA statistics detected introgression in combinations of five groups.
P1	P2	P3	Dstatistic	Z-score	p-value	f4-ratio	BBAA	ABBA	BABA
WILDSEX1	WILDAPO	CULAPO	0.130887	8.71051	1.51788e-18	0.0669795	461811	192276	147769
WILDAPO	WILDSEX2	CULAPO	0.00519393	0.541598	0.294048	0.00328363	406149	197074	195038
WILDSEX1	WILDSEX2	CULAPO	0.124308	6.46213	5.16193e-11	0.0700676	416452	210538	163982
WILDSEX1	WILDAPO	CULSEX	0.130879	10.0781	0	0.0804797	451990	191765	147378
WILDAPO	WILDSEX2	CULSEX	0.000916214	0.103281	0.45887	0.000705061	396975	195456	195098
WILDSEX1	WILDSEX2	CULSEX	0.119852	7.37228	8.387e-14	0.0811213	407389	209052	164305
WILDSEX1	WILDAPO	WILDSEX2	0.0077145	0.815166	0.207489	0.0388071	266553	207918	204735
