# Supplementary material for: Genomic conservation of crop wild relatives: A case study of citrus
Source: PLoS Genet. 2023 Jun 20;19(6):e1010811. doi: 10.1371/journal.pgen.1010811 (PMC10321653; doi:10.1371/journal.pgen.1010811)
Supplement: S5 Table — (XLSX) [file pgen.1010811.s031.xlsx]

## Sheet: Supplementary Table. 5
Supplementary Table 5. Estimation of introgression in samples from WILDAPO and WILDSEX2 groups using species-specific variations.
Accessions	Percentage	Alleles from the wild	Heterozygous introgressed variations	Homozygous introgressed variations	Groups
MJS02	0.290283	74229	57739	39460	WILDAPO
J1	0.272751	79537	53194	37790	WILDAPO
HK02	0.268292	77530	63342	30538	WILDAPO
I1	0.26136	81980	52993	35834	WILDAPO
DB	0.205374	80811	78377	11919	WILDAPO
LY04	0.189441	89363	58152	24001	WILDAPO
SD01	0.142446	94959	52947	23107	WILDAPO
FC01	0.140084	94945	74286	2343	WILDAPO
GT01	0.136566	93180	70673	7693	WILDAPO
DYT01	0.101411	101955	61420	8450	WILDAPO
SK03	0.087547	104618	53717	13121	WILDAPO
LH10	0.077442	112512	52850	6415	WILDAPO
SY02	0.060951	116853	52853	2175	WILDAPO
JK09	0.048237	119124	45070	7501	WILDAPO
HS03	0.041611	123655	41819	6634	WILDAPO
WH	0.019165	132902	37575	1536	WILDAPO
P3-1	0.018809	121260	38054	11267	WILDAPO
K1	0.00695	125330	29829	15899	WILDAPO
RYS	1e-05	140856	27095	4279	WILDAPO
MP12	1e-05	155527	15874	1336	WILDAPO
DYS002-5	1e-05	150817	20259	1549	WILDAPO
NQ03	1e-05	135996	33126	2753	WILDAPO
BZ01	1e-05	135133	33581	3573	WILDAPO
WP	1e-05	138299	31948	2235	WILDAPO
NXG-2	0.255409	85228	46954	38201	WILDSEX2
NXG-6	0.209484	96085	35089	39779	WILDSEX2
NXG-4	0.206299	89573	53016	28337	WILDSEX2
NXG-7	0.194641	88897	54889	27269	WILDSEX2
NXG-8	0.158668	96420	48456	26037	WILDSEX2
NXG-5	0.157707	95025	51581	24413	WILDSEX2
DSD-2	0.152168	98792	48612	22851	WILDSEX2
LZSZ-1	0.114816	112076	27916	30074	WILDSEX2
NXG-1	0.095295	112796	30790	27144	WILDSEX2
DSD-1	0.087645	115920	32819	22226	WILDSEX2
NXG-9	0.058799	118897	31562	20191	WILDSEX2
LZSZ-2	0.056823	120652	22270	27254	WILDSEX2
NXG-3	0.055649	121148	27933	21114	WILDSEX2
QLS	0.028652	128315	22435	20009	WILDSEX2
PN03	1e-05	132232	23108	14978	WILDSEX2
PN01	1e-05	134629	17913	18713	WILDSEX2
PN	1e-05	134326	24275	12258	WILDSEX2
