# Supplementary material for: Genomic conservation of crop wild relatives: A case study of citrus
Source: PLoS Genet. 2023 Jun 20;19(6):e1010811. doi: 10.1371/journal.pgen.1010811 (PMC10321653; doi:10.1371/journal.pgen.1010811)
Supplement: S6 Table — (XLSX) [file pgen.1010811.s032.xlsx]

## Sheet: Supplementary Table. 6
Supplementary Table 6. Heterozygosity for each accession based on the variation map.
Accessions	Observed(HOM)	Expected(HOM)	Numbers(NM)	F(HET) value	Groups
DB	8328901	8262000	9888485	0.04119	WILDAPO
Glossy	8547930	7938000	9508508	0.3884	CULAPO
A01	8251741	8190000	9814747	0.03788	CULSEX
A02	8282751	8211000	9840026	0.04382	CULAPO
A03	8405681	8234000	9869895	0.1049	CULAPO
A04	8323844	8193000	9822348	0.08058	CULAPO
A05	8673426	8157000	9779024	0.3185	CULAPO
A06	8365639	8218000	9852143	0.09051	CULAPO
A07	8377103	8214000	9842714	0.1004	CULSEX
A09	8354615	8199000	9825590	0.09564	CULSEX
A10	8343012	8205000	9837532	0.08443	CULAPO
A11	8324895	8229000	9860137	0.05853	CULSEX
A12	8346985	8202000	9832039	0.08917	CULAPO
A13	8332942	8196000	9825946	0.08391	CULAPO
A14	8373410	8208000	9836508	0.1013	CULSEX
A17	8363776	8215000	9849136	0.0908	CULAPO
A18	8371663	8218000	9851930	0.09394	CULAPO
FOR	7769586	7614000	9093477	0.1049	CULSEX
Normal	8393551	8181000	9802672	0.1311	CULAPO
LYP1	8284558	8008000	9559285	0.1784	CULSEX
PN	8721843	8226000	9850336	0.3055	WILDSEX2
QLS	8893983	8199000	9820215	0.4287	WILDSEX2
DSD-1	8767254	8191000	9811627	0.3555	WILDSEX2
DSD-2	8699331	8187000	9807118	0.316	WILDSEX2
LZSZ-1	8896963	8192000	9811257	0.4355	WILDSEX2
LZSZ-2	8839198	8201000	9823622	0.3935	WILDSEX2
NXG-1	8558299	8194000	9814607	0.2246	WILDSEX2
NXG-2	8600372	8205000	9827092	0.2436	WILDSEX2
NXG-3	8637645	8191000	9811429	0.2756	WILDSEX2
NXG-4	8538895	8199000	9818857	0.2101	WILDSEX2
NXG-5	8554733	8213000	9836938	0.2102	WILDSEX2
NXG-6	8697486	8213000	9838545	0.2981	WILDSEX2
NXG-7	8476015	8207000	9829136	0.1659	WILDSEX2
NXG-8	8575166	8190000	9809728	0.2378	WILDSEX2
NXG-9	8662822	8207000	9829357	0.281	WILDSEX2
I1	8356685	8231000	9853980	0.07758	WILDAPO
J1	8395392	8218000	9840708	0.1091	WILDAPO
K1	8510637	8205000	9823203	0.1891	WILDAPO
N1	9076295	8243000	9873606	0.5111	WILDSEX1
P3-1	8459525	8199000	9813289	0.1615	WILDAPO
Y6-1	9515670	8191000	9812847	0.8168	WILDSEX1
BLS07	8882752	8185000	9801899	0.4316	Transition
BZ01	8648997	8275000	9910023	0.2287	WILDAPO
DR01	9036870	8271000	9906863	0.4683	WILDSEX1
DYS002-5	8768746	8271000	9905231	0.3047	WILDAPO
DYT01	8357078	8266000	9897132	0.05609	WILDAPO
FC-7	9049003	8253000	9886069	0.4873	WILDSEX1
FC01	8354740	8273000	9904324	0.04997	WILDAPO
FC14	9146241	8263000	9899413	0.5398	WILDSEX1
GT01	8306111	8254000	9881672	0.03185	WILDAPO
HK02	8339371	8199000	9816203	0.08693	WILDAPO
HS03	8533237	8285000	9921008	0.1517	WILDAPO
JK09	8495436	8232000	9856680	0.1622	WILDAPO
LH10	8459750	8242000	9868458	0.1338	WILDAPO
LS	9118504	8247000	9879870	0.5338	WILDSEX1
LS4	9156364	8241000	9872678	0.5609	WILDSEX1
LT01	8745825	8298000	9937784	0.2731	Transition
LY04	8336171	8253000	9883237	0.05076	WILDAPO
MJS02	8382695	8242000	9870882	0.08655	WILDAPO
MP12	8792492	8268000	9902209	0.3209	WILDAPO
NQ03	8499025	8271000	9903817	0.1397	WILDAPO
PN01	8782985	8213000	9837572	0.3507	WILDSEX2
PN03	8746331	8214000	9836889	0.3279	WILDSEX2
RYS	8604440	8271000	9904400	0.2042	WILDAPO
SD01	8438761	8250000	9880965	0.1156	WILDAPO
SK03	8415534	8246000	9874281	0.1041	WILDAPO
SY01	8991986	8236000	9864733	0.4641	WILDSEX1
SY02	8424516	8265000	9895260	0.09805	WILDAPO
TZ	9163312	8231000	9861181	0.5718	WILDSEX1
WH	8559890	8275000	9907869	0.1747	WILDAPO
WP	8675567	8275000	9910115	0.2448	WILDAPO
YSY02	9182307	8215000	9841736	0.5947	WILDSEX1
ZL01	9113253	8192000	9812999	0.5683	WILDSEX1
