# Supplementary material for: Genomic conservation of crop wild relatives: A case study of citrus
Source: PLoS Genet. 2023 Jun 20;19(6):e1010811. doi: 10.1371/journal.pgen.1010811 (PMC10321653; doi:10.1371/journal.pgen.1010811)
Supplement: S7 Table — (XLSX) [file pgen.1010811.s033.xlsx]

## Sheet: S7 Table
S7 Table. Statistics of S-locus genotypes in nine samples from the WILDSEX1 group and four samples from the WILDSEX2 group.
No.	Accessions	genotype of S alleles		Groups
1	LS	S8		WILDSEX1
2	DR01	S3	S8	WILDSEX1
3	TZ	S9		WILDSEX1
4	YSY02	S11	S17	WILDSEX1
5	ZL01	S17		WILDSEX1
6	FC14	S14		WILDSEX1
7	FC-7	S10	S14	WILDSEX1
8	SY01	S17		WILDSEX1
9	LS4	S4	S11	WILDSEX1
10	PN	S8		WILDSEX2
11	PN03	S4	S7	WILDSEX2
12	QLS	S9	S23	WILDSEX2
13	PN01	S7		WILDSEX2
Notes: 1. The self-incompatibility (SI) and self-compatibility (SC) were phentyped in 12 wild samples. 3. The S-Rnase was identified based on pubulished data [1], while grey presented unknown genotypes. References: 1. Liang et al. Evolution of self-compatibility by a mutant Sm-RNase in citrus. Nat. Plants, 6, 131-142 (2021).
